# Supplementary material for: Rampant Nuclear Insertion of mtDNA across Diverse Lineages within Orthoptera (Insecta)
Source: PLoS One. 2014 Oct 21;9(10):e110508. doi: 10.1371/journal.pone.0110508 (PMC4204883; doi:10.1371/journal.pone.0110508)
Supplement: Table S1 — Taxonomic information, collecting information, and voucher information for the taxa included in this study. (XLSX) [file pone.0110508.s001.xlsx]

## Sheet: Sheet1
Voucher	Suborder	Superfamily	Family	Subfamily	Genus	Species	Collecting locality	Collecting date	Collector	Provided By
OR059	Caelifera	Acridoidea	Acrididae	Acridinae	Acrida	willemsei	Malaysia: Sabah, Croker Rng. NP, HQ station rd.	9-VIII-2003	Whiting, Svenson, Bybee	BYU IGC
OR295	Caelifera	Acridoidea	Lentulidae	Lentulinae	Lentula	callani	South Africa: Western Cape Prov. Outeniqua NR, Montagu Pass (S33 53.001' E033 25.844')	13-II-2009	Song & Mugleston	BYU IGC
OR316	Caelifera	Acridoidea	Lithidiidae	Lithidiinae	Lithidiopsis	carinatus	Namibia: ~80 km W. of Sesfontein on Puros road (S18 49' 55" E13 09' 09")	20-IX-2001	A. Whiting	BYU IGC
OR151	Caelifera	Acridoidea	Pamphagidae	Prionotropisinae	Prionotropis	hystrix	France: St Victoire, Vauvenargues (N 43 32 59.21 - E 005 39 59.75)	July 2008	Antoine Foucart	Michel Lecoq
OR540	Caelifera	Acridoidea	Pamphagodidae		Hemichaliraus	monomorphus	Namibia: E of Windhoek (22 32.103S 17 16.001E)	20-III-2008	Otte, Cowper, Spearman	Dan Otte
OR317	Caelifera	Acridoidea	Pyrgacrididae	Pyrgacridinae	Pyrgacris	descampsi				Christiane Amedegnato
OR265	Caelifera	Acridoidea	Romaleidae	Romaleinae	Xyleus	modestus	Bolivia: Villa Tunari, farmland outside village	1-VIII-2003	Ogden, Bybee, Svenson, Cameron	BYU IGC
OR204	Caelifera	Acridoidea	Tristiridae	Tristirinae	Tristira	magellanica	Argentina, Santa Cruz, Parque Nacional Los Glaciares, Rio Mitre	12-XII-03	Cigliano	Maria Marta Cigliano
OR422	Caelifera	Eumastacoidea	Chorotypidae	Chorotypinae	Chorotypus	fenestratus	Malaysia: Sarawak, Borneo Gunang Mulu NP Headquarter, 76ft (N04 02' 32.8" E114 48' 49.6")	14-16, 21-25-I-2009	Svenson	BYU IGC
OR407	Caelifera	Eumastacoidea	Eumastacidae	Paramastacinae	Paramastax	nigra				Christiane Amedegnato
OR398	Caelifera	Eumastacoidea	Thericleidae	Thericleinae	Pseudothericles	compressifrons	South Africa: Eastern Cape Prov. Great Fish River NR off the road to Double Drift (S 33 02.505' E 26 48.225')	18-II-2009	Song & Mugleston	BYU IGC
OR293	Caelifera	Pneumoroidea	Pneumoridae		Physemacris	variolosa	South Africa: Western Cape Prov. Outeniqua NR, Montagu Pass (S33 53.001' E033 25.844')	13-II-2009	Song & Mugleston	BYU IGC
OR411	Caelifera	Proscopioidea	Proscopiidae	Proscopiinae	Proscopia	sp.				Christiane Amedegnato
OR282	Caelifera	Pyrgomorphoidea	Pyrgomorphidae	Pyrgomorphinae	Atractomorpha	sinensis	PNG: NIP Rubio Lodge (S3 26.951' S152 11.910')	25-29-VII-2008	Song, Jensen, Mugleston	BYU IGC
OR263	Caelifera	Tetigoidea	Tetrigidae	Xerophylinae	Trachytettix	bufo	Zambia: Copperbelt Province, Kalulushi District; ~6 km E Kalulushi Chembe Bird Sanctuary (S 12 50 25, E28 07 03)	18-30-IV-2006	Svenson	BYU IGC
OR027	Caelifera	Tridactyloidea	Cylindrachetidae		Cylindraustralia	sp	Australia: Western Australia: 2 km W. of Horrocks (S. 28 22 E. 114 27)	autumn-winter 2002	Johnson	BYU IGC
OR530	Caelifera	Tridactyloidea	Ripipterygidae	Ripipteryginae	Mirrhipipteryx	andensis	Bolivia: Cochcbomba Route 7 between Cochabomba & Villa Tunari	8-I-2004	Svenson, Cameron, Bybee	BYU IGC
OR153	Caelifera	Tridactyloidea	Tridactylidae		Ellipes	minutus	USA: AZ: Cochise Co. Bear Creek Huachuca Mtns. (N 31 22.796, W 110 21.814)	9-V-2003	K. Miller, J. Robertson	BYU IGC
OR290	Caelifera	Trigonopterygoidea	Trigonopterygidae	Trigonopteryginae	Trigonopteryx	hopei	Malaysia: Sarawak, Borneo Gunang Mulu NP Headquarter, 76ft (N04 02' 32.8" E114 48' 49.6")	14-16, 21-25-I-2009	Svenson	BYU IGC
OR420	Ensifera	Anostostomatidae	Anostostomatinae		Henicus	brevimucronatus	South Africa: Eastern Cape Prov. Rooikat Forest	23-V-2008	C. Uys	BYU IGC
OR166	Ensifera	Grylloidea	Gryllotalpidae	Gryllotalpinae	Gryllotalpa	pluvialis	Malaysia: Sabah, Croker Range n.p., Inabong substation, mercury vapor	11-17-VIII-2003	Whiting, Svenson, Bybee	BYU IGC
OR022	Ensifera	Grylloidea	Myrmecophilidae		Myrmecophila	manni	USA: UT: Washington Co. Pine Valley Rec. Area	9-VI-2001	M. Terry	BYU IGC
OR021	Ensifera	Hagloidea	Prophalangopsidae		Cyphoderris	monstrosa				BYU IGC
OR083	Ensifera	Rhaphidophoroidea	Rhaphidophoridae		Troglophilus	neglectus	Slovenia: Brje pri Komnu	6-15-VII-2002	Bradler	BYU IGC
OR416	Ensifera	Schizodactyloidea	Schizodactylidae		Comicus	campestris	Namibia: Etosha NP Ojivisandu (S 19.10.484 E 15.54.872)	15-22-V-2004	K. Miller	BYU IGC
OR024	Ensifera	Stenopelmatoidea	Gryllacrididae		Camptonotus	carolinensis	USA: NC: Swain Co. Great Smokey Mts. NP	1-VII-2001	S. Clark	BYU IGC
OR014	Ensifera	Stenopelmatoidea	Stenopelmatidae		Stenopelmatus	fuscus	USA: UT: Garfeild Co., Calf Creek Lower Falls Trail	8/IV/2000	Whiting et al.	BYU IGC
OR034	Ensifera	Tettigonioidea	Tettigoniidae		Anabrus	simplex	USA: NV: 30mi W Winnenucca	5-VI-2003	Miller	BYU IGC
