# Supplementary material for: Rampant Nuclear Insertion of mtDNA across Diverse Lineages within Orthoptera (Insecta)
Source: PLoS One. 2014 Oct 21;9(10):e110508. doi: 10.1371/journal.pone.0110508 (PMC4204883; doi:10.1371/journal.pone.0110508)
Supplement: Table S2 — Specific primers developed and used in this study. (XLSX) [file pone.0110508.s002.xlsx]

## Sheet: Sheet1
Primer	Sequence	Date Ordered
ND5 Orthop J	ACCACCAAATAATTCACCTCAACC	2009-07-23
ND5 Orthop J2	CGAAAAGAATAAGAAGCAGTTAAACC	2009-07-23
ND5 Orthop N	GGCTTTATTATTTATATGTGCAGG	2009-07-23
LCO1490	GGTCAACAAATCATAAAGATATTGG	2009-12-16
HCO2198	TAAACTTCAGGGTGACCAAAAAATCA	2009-12-16
M13_-20	GTAAAACGACGGCCAG	2009-12-16
M13_-24	CAGGAAACAGCTATGAC	2009-12-16
OR153 F-Leu	TCTAATATGGCAGACTAGTGC	2010-05-17
OR153 J3399	ACATTAAACCTTCAAGATAGC	2010-05-17
OR153 N3796	ACT ATT GGG TGG TTT AAG AG	2010-05-17
OR153 R-Lys	GAG ACC AAG ACT AAC ATT TTA GCT ACC	2010-05-17
OR317 HCO	TAG ACT TCT GGG TGT CCG AAG AAC CA	2010-05-17
OR317 LCO	TCTCAACAAACCATAAGGACATTGG	2010-05-17
OR411 HCO	TAT ACT TCA GGG TGT CCA AAA AAT CA	2010-05-17
OR411 LCO	TATCAACTAATCACAAAGACATTGG	2010-05-17
OR166 F-Leu	TCTAATATGGCAGATAAAGTGC	2010-06-10
OR166 HCO	TAA ACT TCA GGA TGA CCA AAG AAT CA	2010-06-10
OR166 LCO	TCTCCACCAATCATAAAGATATCGG	2010-06-10
OR166 ND5-J	TCCACCAAAATCTTCTCTTCA	2010-06-10
OR166 ND5-N	AGC ATT ATT ATT TAT ATG TGC G	2010-06-10
OR166 R-Lys	GAG ACC AGT GCT TAC TTT CAG CCA TC	2010-06-10
OR-COX1J-4	TGGAGCATGAGCAGGAATAGTAGG	2010-06-10
ORJ-COX1N-2	TGCTAGTCCTAGGAAGTGTTGAGG	2010-06-10
OR-ND4N	CCWAARGCTCATGTTGARGCTCC	2010-06-10
OR-ND5N	TGCTGCTATGGCTGCTCCTACTCC	2010-06-10
OR016_ND5J	TTGACCTCCATATTCTTCACT	2010-06-22
OR016_ND5N	GGC TTT ATT ATT TAT GTG TGC C	2010-06-22
OR022_ND5J	AATCCCTGACCCCCTAAATCT	2010-06-22
OR027_416_ND5N	AGCATTRTTATTTATRTGTGCT	2010-06-22
OR027_ND5J	ACCTCCCAATTGCTCACTTCA	2010-06-22
OR263_293_540_F-Leu	TCTAATATGRCAGAATARTGY	2010-06-22
OR263_R-Lys	GAG ACC ATT GCT TGA TTT TCA GCC ACC	2010-06-22
OR290_ND5J	CCCCCTATTATTTCACCCCA	2010-06-22
OR290_ND5N	GTC TTT ATT ATT TTT ATG TGC T	2010-06-22
OR293_540_R-Lys	GAG ACC ATT ACT TAC TTT CAG TCA TC	2010-06-22
OR398_530_422_ND5N	GGCATTATTRTTTWTRTGTGCT	2010-06-22
OR398_ND5J	GTTATACAACCCTTGACCACC	2010-06-22
OR416_F-Leu	TCTAATATGGCAGATAAGTGC	2010-06-22
OR416_ND5J	TCCAAATTCTTCTGATCAACC	2010-06-22
OR416_R-Lys	GAG ACC ATT ACT TAC ACT TCA GTC ATC	2010-06-22
OR420_ND5J	GAAATCAACAACAAAAACTGCCC	2010-06-22
OR420_ND5N	GGA ATT TAT TTT ATT ATA AAT GA	2010-06-22
OR422_ND5J	ACCCTGAGGGCCAACAAGTTC	2010-06-22
OR530_ND5J	ACCTTGACTCCCAATTGCTTC	2010-06-22
OR014_024_ND5J	ACCACCWAAATCTTCTCTTCA	2010-06-28
OR014_ND5N	GGC TTT ATT ATT TAT GTG TGC G	2010-06-28
OR016_F-Leu	ACTAATATGGCAGAAAAGTGC	2010-06-28
OR016_HCO	TAA ACT TCT GGA TGC CCA AAA AAT CA	2010-06-28
OR016_LCO	TTTCCACTAATCATAAAGACATTGG	2010-06-28
OR024_ND5N	GGC TTT GTT ATT TAT ATG TGC G	2010-06-28
OR083_ND5J	CCCCCCAAATTCTTCTCTTCA	2010-06-28
OR083_ND5N	AGC GTT ATT ATT TAT GTG TGC A	2010-06-28
OR263_F-Leu	TCTAATATGGCAGAATAGTGC	2010-06-28
OR263_ND5J	CTGGGCACCGTAGTACTCAAG	2010-06-28
OR263_ND5N	GTC TTT GCT TTT TTT GTG TGC T	2010-06-28
OR282_F-Leu	TCTAAATATAAAGATTAAAC	2010-06-28
OR282_ND5J	TCCACCAAGCAACTCACCTCA	2010-06-28
OR282_ND5N	GGC TTT ACT TTT TAT GTG TGC T	2010-06-28
OR290_F-Leu	TCTAATATGGCAGATAAATGC	2010-06-28
OR317_F-Leu	TCTAATATGGCAGAATAGTGC	2010-06-28
OR317_R-Lys	GAG ACC AGA ACT TAC TTT CAG TCA TC	2010-06-28
OR398_F-Leu	TCTAATATGGCAGATTAGTGC	2010-06-28
OR398_ND5N	GGC ATT ATT ATT TAT ATG TGC T	2010-06-28
OR407_411_530_F-Leu	TCTAATATGGCAGAATAGTGC	2010-06-28
OR411_HCO	TAT ACT TCA GGG TGT CCA AAA AAT CA	2010-06-28
OR411_LCO	TATCAACTAATCACAAAGACATTGG	2010-06-28
OR411_ND5J	ACCCCCAAATAATTCATTCCA	2010-06-28
OR411_ND5N	GGC TTT ATT ATT TTT ATG TGC T	2010-06-28
OR422_F-Leu	TCTAATATGACAGAATAATGT	2010-06-28
OR530_R-Lys	GAG ACC ATT ACT TAC TTT CAG CCA TC	2010-06-28
OR540_F-Leu	TCTAATATGGCAGAATAGTGC	2010-06-28
OR540_ND5J	ACCACCAAATAACTCACCCCA	2010-06-28
OR540_ND5N	GGC TCT TTT ATT TAT GTG TGC G	2010-06-28
OR540_R-Lys	GAG ACC ATT ACT TAC TTT CAG TCA TC	2010-06-28
OR293_F-Leu	TCTAATATGACAGAATAATGT	2010-06-30
OR293_R-Lys	GAG ACC ATT ACT TAC TTT CAG TCA TC	2010-06-30
OR411_F-Leu	TCTAATATGGCAGAATAGTGC	2010-06-30
OR416_ND5N	AGCATTGTTATTTATATGTGCT	2010-06-30
OR420_F-Leu	TCTAATATGGCAGATAAGTGC	2010-06-30
OR420_R-Lys	GAG ACC ATT ACT TAC TTT CAG TCA TC	2010-06-30
