# Supplementary material for: Rampant Nuclear Insertion of mtDNA across Diverse Lineages within Orthoptera (Insecta)
Source: PLoS One. 2014 Oct 21;9(10):e110508. doi: 10.1371/journal.pone.0110508 (PMC4204883; doi:10.1371/journal.pone.0110508)
Supplement: Table S3 — Detailed information about the clones generated for this study and their sequence characteristics in comparison with reference mitochondrial genes. (XLSX) [file pone.0110508.s003.xlsx]

## Sheet: Sheet1
Seq Name	Gene	Frequency	Stop codon	Insertion	Deletion	Indel	Point Mutation	Length	Blast Result	E-value	A	T	C	G	A+T	Base Composition	Nuc. Sim.	AA Dist.	p-distance	Bowkers	Taxa
OR014_Orth	COI	22	0	0	0	0	0	658	Stenopelmatus sp.	0	184	228	132	114	412	0.62614	1	0			Stenopelmatidae
OR014_C001	COI	1	0	0	0	0	46	658	Stenopelmatus sp.	0	188	229	133	108	417	0.633739	0.965	0	0.0349544	0.3502	Stenopelmatus
OR014_C003	COI	1	0	0	0	0	100	658	Stenopelmatus sp.	0	182	224	135	117	406	0.617021	0.9225	0.0152	0.0775076	0.4029	fuscus
OR014_C004	COI	1	0	0	0	0	186	658	Stenopelmatus sp.	0	182	244	119	113	426	0.647416	0.8449	0.0812	0.155015	0.5727
OR014_C006	COI	1	0	0	0	0	2	658	Stenopelmatus sp.	0	185	228	132	113	413	0.62766	0.9984	0.0051	0.00151976	0.3173
OR014_C011	COI	2	1	0	0	0	168	658	Stenopelmatus sp.	0	184	229	136	109	413	0.62766	0.8662	0.0406	0.133739	0.7087
OR014_C012	COI	1	0	0	0	0	2	658	Stenopelmatus sp.	0	183	229	132	114	412	0.62614	0.9984	0	0.00151976	0.3173
OR014_C013	COI	1	0	0	0	0	2	658	Stenopelmatus sp.	0	184	227	133	114	411	0.62462	0.9984	0	0.00151976	0.3173
OR014_C014	COI	2	0	0	0	0	56	658	Stenopelmatus sp.	0	188	228	134	108	416	0.632219	0.9574	0	0.0425532	0.4352
OR014_C018	COI	1	0	0	0	0	139	658	Stenopelmatus sp.	0	185	222	138	113	407	0.618541	0.8905	0.0254	0.109422	0.1818
OR014_C020	COI	1	0	0	0	0	93	658	Stenopelmatus sp.	0	178	243	121	116	421	0.639818	0.9179	0.0457	0.0820669	0.182
OR014_C021	COI	1	0	0	0	0	2	658	Stenopelmatus sp.	0	184	227	133	114	411	0.62462	0.9984	0	0.00151976	0.3173
OR014_C025	COI	1	0	1	1	2	179	655	Stenopelmatus sp.	0	176	239	130	110	415	0.633588	0.8582	0.401	0.141757	0.0952
OR014_C028	COI	1	0	0	0	0	2	658	Stenopelmatus sp.	0	183	228	132	115	411	0.62462	0.9984	0	0.00151976	0.3173
OR014_C029	COI	1	0	0	0	0	95	658	Stenopelmatus sp.	0	188	227	136	107	415	0.630699	0.927	0.0152	0.0729483	0.1545
OR014_C033	COI	1	0	0	0	0	4	658	Stenopelmatus sp.	0	183	227	133	115	410	0.6231	0.9969	0.0051	0.00303951	0.3679
OR014_C035	COI	1	4	0	1	1	32	656	Stenopelmatus sp.	0	185	227	133	111	412	0.628049	0.9756	0.7005	0.0243902	0.6151
OR014_C036	COI	1	0	0	0	0	2	658	Stenopelmatus sp.	0	184	227	133	114	411	0.62462	0.9984	0	0.00151976	0.3173
OR014_C038	COI	1	3	0	1	1	94	657	Stenopelmatus sp.	0	190	226	134	107	416	0.633181	0.9285	0.2132	0.0715373	0.1071
OR014_C040	COI	1	15	2	3	5	217	666	Stenopelmatus sp.	0	184	234	143	105	418	0.627628	0.8198	0.868	0.180153	0.2957
OR014_C046	COI	1	0	0	0	0	2	658	Stenopelmatus sp.	0	183	228	132	115	411	0.62462	0.9984	0	0.00151976	0.3173
		44
Seq Name	Gene	Frequency	Stop codon	Insertion	Deletion	Indel	Point Mutation	Length	Blast Result	E-value	A	T	C	G	A+T	Base Composition	Nuc. Sim.	AA Dist.	p-distance	Bowkers
OR014_Orth	COII	38	0	0	0	0	0	748	Panorpa Japonica (mecop)	4e-141	242	264	147	95	506	0.676471	1	0
OR014_C003	COII	1	0	0	0	0	2	748	Panorpa Japonica (mecop)	2e-139	242	263	148	95	505	0.675134	0.9987	0.004	0.0013369	0.3173
OR014_C004	COII	1	0	0	0	0	2	748	Panorpa Japonica (mecop)	2e-139	242	263	148	95	505	0.675134	0.9987	0	0.0013369	0.3173
OR014_C016	COII	1	0	0	0	0	2	748	Panorpa Japonica (mecop)	2e-139	241	264	147	96	505	0.675134	0.9987	0.004	0.0013369	0.3173
OR014_C018	COII	1	0	0	0	0	2	748	Panorpa Japonica (mecop)	4e-141	241	264	147	96	505	0.675134	0.9987	0	0.0013369	0.3173
OR014_C037	COII	1	0	0	0	0	2	748	Panorpa Japonica (mecop)	2e-139	242	263	148	95	505	0.675134	0.9987	0	0.0013369	0.3173
OR014_C039	COII	1	0	0	0	0	2	748	Panorpa Japonica (mecop)	2e-139	241	264	147	96	505	0.675134	0.9987	0	0.0013369	0.3173
OR014_C043	COII	1	0	0	0	0	2	748	Panorpa Japonica (mecop)	2e-139	242	263	148	95	505	0.675134	0.9987	0.004	0.0013369	0.3173
OR014_C045	COII	1	0	0	0	0	2	748	Panorpa Japonica (mecop)	4e-141	242	263	148	95	505	0.675134	0.9987	0.004	0.0013369	0.3173
		46
Seq Name	Gene	Frequency	Stop codon	Insertion	Deletion	Indel	Point Mutation	Length	Blast Result	E-value	A	T	C	G	A+T	Base Composition	Nuc. Sim.	AA Dist.	p-distance	Bowkers
OR014_Orth	ND5	21	0	0	0	0	0	639	Carabus cicatricosus (Coleop)	2e-48	181	267	70	121	448	0.701095	1	0
OR014_C048	ND5	1	0	0	0	0	2	639	Australodrepa schayeri (Coleop)	2e-39	180	267	70	122	447	0.699531	0.998435	0.00469	0.00156495	0.3173
OR014_C052	ND5	1	0	0	0	0	2	639	Carabus cicatricosus (Coleop)	1e-46	181	266	71	121	447	0.699531	0.998435	0	0.00156495	0.3173
OR014_C057	ND5	1	0	0	0	0	4	639	Carabus cicatricosus (Coleop)	5e-45	181	265	72	121	446	0.697966	0.99687	0.00939	0.00312989	0.1573
OR014_C062	ND5	1	0	0	0	0	2	639	Carabus cicatricosus (Coleop)	2e-48	181	266	71	121	447	0.699531	0.998435	0	0.00156495	0.3173
OR014_C068	ND5	1	0	0	0	0	16	639	Carabus cicatricosus (Coleop)	2e-48	181	267	70	121	448	0.701095	0.98748	0.01408	0.0125196	1
OR014_C071	ND5	1	0	0	0	0	2	639	Carabus cicatricosus (Coleop)	2e-48	181	266	71	121	447	0.699531	0.998435	0.00469	0.00156495	0.3173
		27
Seq Name	Gene	Frequency	Stop codon	Insertion	Deletion	Indel	Point Mutation	Length	Blast Result	E-value	A	T	C	G	A+T	Base Composition	Nuc. Sim.	AA Dist.	p-distance	Bowkers
OR021_Orth	COI	23	0	0	0	0	0	658	Stenopelmatus sp.	4e-145	199	206	150	103	405	0.615502	1	0			Prophalangopsidae
OR021_C003	COI	1	0	0	0	0	22	658	Stenopelmatus sp.	9e-147	199	211	145	103	410	0.6231	0.983	0.009	0.0167173	0.2873	Cyphoderris
OR021_C008	COI	1	0	0	0	0	2	658	Stenopelmatus sp.	2e-143	200	206	150	102	406	0.617021	0.998	0.005	0.00151976	0.3173	monstrosa
OR021_C009	COI	1	0	0	0	0	2	658	Stenopelmatus sp.	2e-143	199	207	150	102	406	0.617021	0.998	0.005	0.00151976	0.3173
OR021_C010	COI	1	0	0	0	0	2	658	Stenopelmatus sp.	2e-143	200	206	150	102	406	0.617021	0.998	0.005	0.00151976	0.3173
OR021_C012	COI	1	0	0	0	0	2	658	Stenopelmatus sp.	2e-143	199	207	149	103	406	0.617021	0.998	0.005	0.00151976	0.3173
OR021_C013	COI	1	0	0	0	0	2	658	Stenopelmatus sp.	2e-143	199	205	151	103	404	0.613982	0.998	0.005	0.00151976	0.3173
OR021_C014	COI	1	0	0	0	0	47	658	Agonum melanarium (Coleop)	3e-161	199	213	143	103	412	0.62614	0.964	0.005	0.0364742	0.3901
OR021_C021	COI	1	0	0	0	0	20	658	Stenopelmatus sp.	4e-150	198	208	148	104	406	0.617021	0.985	0.005	0.0151976	0.3687
OR021_C025	COI	1	0	0	0	0	4	658	Stenopelmatus sp.	3e-142	198	205	151	104	403	0.612462	0.997	0.005	0.00303951	0.3679
OR021_C028	COI	1	0	0	0	0	2	658	Stenopelmatus sp.	4e-143	200	206	149	103	406	0.617021	0.998	0	0.00151976	0.3173
OR021_C035	COI	1	0	0	0	0	2	658	Stenopelmatus sp.	4e-143	200	206	149	103	406	0.617021	0.998	0.005	0.00151976	0.3173
OR021_C038	COI	1	0	2	0	2	99	674	Agonum melanarium(Coleop)	3e-124	207	215	148	104	422	0.626113	0.924	0.808	0.0759878	0.7599
OR021_C042	COI	1	0	0	0	0	2	658	Stenopelmatus sp.	2e-143	198	206	150	104	404	0.613982	0.998	0	0.00151976	0.3173
OR021_C047	COI	1	0	0	0	0	2	658	Stenopelmatus sp.	9e-147	199	207	149	103	406	0.617021	0.998	0	0.00151976	0.3173
		37
Seq Name	Gene	Frequency	Stop codon	Insertion	Deletion	Indel	Point Mutation	Length	Blast Result	E-value	A	T	C	G	A+T	Base Composition	Nuc. Sim.	AA Dist.	p-distance	Bowkers
OR021_Orth	COII	19	1	0	0	0	0	745	Kawanaphila iyouta	4e-146	268	238	154	85	506	0.679195	1	0
OR021_C001	COII	1	10	1	0	1	134	746	Ascaloptynx appendiculatus (Neurop)	5e-125	267	236	153	90	503	0.674263	0.905	0.853	0.095302	0.741
OR021_C002	COII	1	8	3	0	3	238	778	Calathus hispanicus (Coleop)	1e-80	263	253	160	102	516	0.663239	0.827	0.884	0.175839	0.0909
OR021_C005	COII	1	1	0	0	0	37	745	Kawanaphila iyouta	4e-146	267	242	151	85	509	0.683221	0.945	0.008	0.0255034	0.7968
OR021_C008	COII	1	1	0	0	0	144	745	Ascaloptynx appendiculatus (Neurop)	5e-120	266	238	148	93	504	0.67651	0.898	0.101	0.102013	0.1749
OR021_C010	COII	1	2	0	1	1	4	744	Kawanaphila iyouta	4e-146	267	236	155	86	503	0.676075	0.997	0.008	0.00268817	0.3679
OR021_C011	COII	1	1	0	0	0	2	745	Kawanaphila iyouta	4e-146	268	237	155	85	505	0.677852	0.999	0	0.00134228	0.3173
OR021_C015	COII	1	1	0	0	0	43	745	Kawanaphila iyouta	4e-146	265	237	159	84	502	0.673826	0.97	0.023	0.0295302	0.5427
OR021_C020	COII	1	1	0	0	0	2	745	Kawanaphila iyouta	4e-146	268	237	155	85	505	0.677852	0.998	0	0.00134228	0.3173
OR021_C021	COII	1	9	1	0	1	191	746	Simulium hunteri (Dip)	6e-104	246	244	157	99	490	0.656836	0.868	0.876	0.131544	0.0111
OR021_C025	COII	1	9	1	6	7	193	520	samoaia leonensis (Dip)	2e-39	177	167	92	84	344	0.661538	0.79	0.891	0.210019	0.0085
OR021_C026	COII	1	1	0	0	0	2	745	Kawanaphila iyouta	4e-146	268	239	153	85	507	0.680537	0.999	0	0.00134228	0.3173
OR021_C027	COII	1	1	0	0	0	2	745	Kawanaphila iyouta	4e-146	267	238	154	86	505	0.677852	0.999	0	0.00134228	0.3173
OR021_C031	COII	1	10	1	0	1	219	746	Kawanaphila iyouta	4e-146	251	235	156	104	486	0.651475	0.846	0.899	0.154362	0.008
OR021_C032	COII	1	10	1	0	1	143	746	Kawanaphila iyouta	4e-146	271	237	152	86	508	0.680965	0.901	0.853	0.0993289	0.8592
OR021_C033	COII	1	1	0	0	0	1	745	Troglophilus neglectus	6e-114	267	238	154	86	505	0.677852	0.999	0	0.00134228	0.3173
OR021_C034	COII	1	11	2	4	6	284	704	Ascaloptynx appendiculatus (Neurop)	2e-123	234	222	153	95	456	0.647727	0.776	0.915	0.223647	0.0387
OR021_C036	COII	1	1	0	0	0	4	745	Kawanaphila iyouta	8e-143	267	240	153	85	507	0.680537	0.997	0	0.00268456	0.3679
OR021_C037	COII	2	1	0	0	0	2	745	Kawanaphila iyouta	2e-144	267	238	154	86	505	0.677852	0.999	0	0.00134228	0.3173
OR021_C041	COII	1	2	1	1	2	206	745	Troglophilus neglectus	6e-119	256	244	152	93	500	0.671141	0.855	0.178	0.145161	0.0754
OR021_C043	COII	1	11	1	0	1	142	746	Ascaloptynx appendiculatus (Neurop)	6e-119	271	243	149	83	514	0.689008	0.902	0.86	0.0979866	0.8563
OR021_C046	COII	1	7	2	2	4	186	684	Sialis hamata (Megaloptera)	4e-56	228	219	147	90	447	0.653509	0.858	0.876	0.142229	0.0667
OR021_C047	COII	1	20	1	1	2	114	738	Kawanaphila iyouta	1e-125	266	234	146	92	500	0.677507	0.921	0.845	0.0800543	0.1776
		42
Seq Name	Gene	Frequency	Stop codon	Insertion	Deletion	Indel	Point Mutation	Length	Blast Result	E-value	A	T	C	G	A+T	Base Composition	Nuc. Sim.	AA Dist.	p-distance	Bowkers
OR021_Orth	ND5	21	0	0	0	0	0	639	Troglophilus neglectus	7e-123	173	280	68	118	453	0.70892	1	0
OR021_C001	ND5	1	0	0	0	0	2	639	Troglophilus neglectus	7e-123	173	279	69	118	452	0.707355	0.998	0	0.00156495	0.3173
OR021_C004	ND5	1	0	0	0	0	2	639	Troglophilus neglectus	7e-123	173	279	68	119	452	0.707355	0.998	0	0.00156495	0.3173
OR021_C006	ND5	1	0	0	5	5	31	60	Troglophilus neglectus	7e-123	14	12	15	19	26	0.433333	0.683	0.889	0.381818	0.0752
OR021_C011	ND5	1	10	17	12	29	375	657	Troglophilus neglectus	7e-123	139	212	131	175	351	0.534247	0.548	0.944	0.431907	0
OR021_C014	ND5	1	0	0	0	0	2	639	Troglophilus neglectus	7e-123	173	279	69	118	452	0.707355	0.998	0	0.00156495	0.3173
OR021_C018	ND5	1	0	0	0	0	4	639	Troglophilus neglectus	7e-123	173	278	70	118	451	0.70579	0.997	0	0.00312989	0.1573
OR021_C020	ND5	1	1	0	7	7	22	61	Troglophilus neglectus	7e-123	12	22	5	22	34	0.557377	0.803	0.889	0.262295	0.4159
OR021_C021	ND5	1	3	3	17	20	190	322	Troglophilus neglectus	7e-123	79	109	67	67	188	0.583851	0.618	0.778	0.415584	0.0047
OR021_C022	ND5	1	1	1	15	16	98	191	Troglophilus neglectus	7e-123	55	53	30	53	108	0.565445	0.667	0.889	0.402174	0.122
OR021_C023	ND5	1	0	0	0	0	4	639	Troglophilus neglectus	7e-123	172	279	69	119	451	0.70579	0.997	0	0.00312989	0.3679
OR021_C025	ND5	1	25	0	1	1	5	638	Troglophilus neglectus	7e-123	175	278	67	118	453	0.710031	0.995	0.889	0.00470219	0.3916
OR021_C029	ND5	1	0	0	0	0	2	639	Sialis hamata (Megaloptera)	3e-82	173	279	69	118	452	0.707355	0.998	0	0.00156495	0.3173
OR021_C030	ND5	1	0	0	0	0	4	639	Troglophilus neglectus	7e-123	173	278	70	118	451	0.70579	0.997	0	0.00312989	0.1573
OR021_C033	ND5	1	25	0	1	1	4	638	Troglophilus neglectus	7e-123	173	280	68	117	453	0.710031	0.995	0.944	0.00470219	0.3916
OR021_C035	ND5	1	0	0	0	0	2	639	Troglophilus neglectus	7e-123	173	279	69	118	452	0.707355	0.998	0	0.00156495	0.3173
OR021_C038	ND5	1	7	0	3	3	117	368	Troglophilus neglectus	7e-123	103	146	40	79	249	0.67663	0.821	0.889	0.179348	0.3572
OR021_C040	ND5	1	0	0	0	0	2	639	Troglophilus neglectus	7e-123	173	279	69	118	452	0.707355	0.998	0	0.00156495	0.3173
OR021_C042	ND5	1	0	0	0	0	2	639	Troglophilus neglectus	7e-123	172	280	68	119	452	0.707355	0.998	0	0.00156495	0.3173
OR021_C043	ND5	1	0	0	0	0	2	639	Troglophilus neglectus	7e-123	173	279	69	118	452	0.707355	0.998	0	0.00156495	0.3173
OR021_C044	ND5	1	0	0	0	0	4	639	Troglophilus neglectus	7e-123	172	279	69	119	451	0.70579	0.997	0	0.00312989	0.3679
OR021_C047	ND5	1	0	1	1	2	7	639	Troglophilus neglectus	7e-123	173	279	68	119	452	0.707355	0.994	0	0.00626959	0.5724
		42
Seq Name	Gene	Frequency	Stop codon	Insertion	Deletion	Indel	Point Mutation	Length	Blast Result	E-value	A	T	C	G	A+T	Base Composition	Nuc. Sim.	AA Dist.	p-distance	Bowkers
OR022_Orth	COI	57	0	0	0	0	0	658	Myrmecophilus manni	0	179	227	147	105	406	0.617021	1	0			Myrmecophilidae
OR022_C002	COI	1	0	0	0	0	2	658	Myrmecophilus manni	0	180	227	147	104	407	0.618541	0.9984	0.005	0.00151976	0.3173	Myrmecophilus
OR022_C003	COI	1	0	0	0	0	2	658	Myrmecophilus manni	0	178	227	148	105	405	0.615502	0.9984	0.005	0.00151976	0.3173	manni
OR022_C004	COI	1	0	0	0	0	17	658	Myrmecophilus manni	0	180	229	145	104	409	0.621581	0.9863	0.005	0.0136778	0.5488
OR022_C005	COI	4	0	0	0	0	2	658	Myrmecophilus manni	0	178	227	147	106	405	0.615502	0.9984	0.005	0.00151976	0.3173
OR022_C006	COI	3	0	0	0	0	2	658	Myrmecophilus manni	0	180	227	147	104	407	0.618541	0.9984	0.005	0.00151976	0.3173
OR022_C007	COI	1	0	0	0	0	2	658	Myrmecophilus manni	0	180	227	147	104	407	0.618541	0.9984	0.005	0.00151976	0.3173
OR022_C008	COI	2	0	0	0	0	2	658	Myrmecophilus manni	0	179	228	146	105	407	0.618541	0.9984	0.005	0.00151976	0.3173
OR022_C009	COI	3	0	0	0	0	4	658	Myrmecophilus manni	0	181	226	147	104	407	0.618541	0.9969	0.009	0.00303951	0.3679
OR022_C010	COI	2	0	0	0	0	2	658	Myrmecophilus manni	0	179	226	148	105	405	0.615502	0.9984	0	0.00151976	0.3173
OR022_C011	COI	1	0	0	0	0	2	658	Myrmecophilus manni	0	180	227	147	104	407	0.618541	0.9984	0.005	0.00151976	0.3173
OR022_C012	COI	1	0	0	0	0	2	658	Myrmecophilus manni	0	179	228	146	105	407	0.618541	0.9984	0.005	0.00151976	0.3173
OR022_C013	COI	1	0	0	0	0	2	658	Myrmecophilus manni	0	179	226	148	105	405	0.615502	0.9984	0	0.00151976	0.3173
OR022_C014	COI	1	0	0	0	0	2	658	Myrmecophilus manni	0	179	228	146	105	407	0.618541	0.9984	0	0.00151976	0.3173
OR022_C015	COI	1	0	0	0	0	2	658	Myrmecophilus manni	0	178	227	147	106	405	0.615502	0.9984	0	0.00151976	0.3173
OR022_C016	COI	1	0	0	0	0	2	658	Myrmecophilus manni	0	180	227	147	104	407	0.618541	0.9984	0.005	0.00151976	0.3173
OR022_C017	COI	1	0	0	0	0	2	658	Myrmecophilus manni	0	179	228	146	105	407	0.618541	0.9984	0.005	0.00151976	0.3173
OR022_C018	COI	1	0	0	0	0	2	658	Myrmecophilus manni	0	179	226	148	105	405	0.615502	0.9984	0	0.00151976	0.3173
OR022_C019	COI	1	0	0	0	0	2	658	Myrmecophilus manni	0	180	227	147	104	407	0.618541	0.9984	0.005	0.00151976	0.3173
OR022_C020	COI	1	0	0	0	0	2	658	Myrmecophilus manni	0	179	226	148	105	405	0.615502	0.9984	0	0.00151976	0.3173
OR022_C021	COI	1	0	0	0	0	2	658	Myrmecophilus manni	0	179	226	148	105	405	0.615502	0.9984	0.005	0.00151976	0.3173
OR022_C022	COI	1	0	0	0	0	2	658	Myrmecophilus manni	0	178	227	147	106	405	0.615502	0.9984	0	0.00151976	0.3173
OR022_C023	COI	1	0	0	0	0	2	658	Myrmecophilus manni	0	178	227	148	105	405	0.615502	0.9984	0.005	0.00151976	0.3173
OR022_C024	COI	1	1	0	0	0	2	658	Myrmecophilus manni	0	179	227	146	106	406	0.617021	0.9984	0	0.00151976	0.3173
OR022_C025	COI	1	0	0	0	0	4	658	Myrmecophilus manni	0	179	227	147	105	406	0.617021	0.9969	0.009	0.00303951	1
OR022_C026	COI	1	0	0	0	0	2	658	Myrmecophilus manni	0	180	227	147	104	407	0.618541	0.9984	0.005	0.00151976	0.3173
OR022_C027	COI	1	0	0	0	0	2	658	Myrmecophilus manni	0	180	227	146	105	407	0.618541	0.9984	0.005	0.00151976	0.3173
		92
Seq Name	Gene	Frequency	Stop codon	Insertion	Deletion	Indel	Point Mutation	Length	Blast Result	E-value	A	T	C	G	A+T	Base Composition	Nuc. Sim.	AA Dist.	p-distance	Bowkers
OR022_Orth	COII	31	2	0	0	0	0	725	Myrmecophilus manni	0	262	252	137	74	514	0.708966	1	0
OR022_C049	COII	1	8	0	1	1	2	724	Myrmecophilus manni	0	261	253	136	74	514	0.709945	0.998	0.92	0.00138122	0.3173
OR022_C052	COII	1	2	0	0	0	2	725	Myrmecophilus manni	0	262	253	136	74	515	0.710345	0.998	0	0.00137931	0.3173
OR022_C055	COII	2	11	1	3	4	206	721	Myrmecophilus manni	0	251	246	147	77	497	0.68932	0.847	0.005	0.153203	0.277
OR022_C057	COII	1	18	1	0	1	73	726	Myrmecophilus manni	0	263	255	134	74	518	0.713499	0.948	0.005	0.0510345	0.4283
OR022_C061	COII	1	2	0	0	0	2	725	Myrmecophilus manni	0	263	252	136	74	515	0.710345	0.998	0	0.00137931	0.3173
OR022_C066	COII	1	2	0	0	0	2	725	Myrmecophilus manni	0	261	252	137	75	513	0.707586	0.998	0	0.00137931	0.3173
OR022_C077	COII	1	2	0	0	0	2	725	Myrmecophilus manni	0	262	251	138	74	513	0.707586	0.998	0.979	0.00137931	0.3173
OR022_C078	COII	1	2	0	0	0	2	725	Myrmecophilus manni	0	261	252	137	75	513	0.707586	0.998	0.487	0.00137931	0.3173
OR022_C084	COII	1	11	1	3	4	208	721	Myrmecophilus manni	0	251	245	148	77	496	0.687933	0.845	0.492	0.154596	0.2674
		41
Seq Name	Gene	Frequency	Stop codon	Insertion	Deletion	Indel	Point Mutation	Length	Blast Result	E-value	A	T	C	G	A+T	Base Composition	Nuc. Sim.	AA Dist.	p-distance	Bowkers
OR024_Orth	COI	24	0	0	0	0	0	659	Palaeosepsis pusio (Diptera)	2e-154	175	217	149	118	392	0.594841	1	0			Gryllacrididae
OR024_C002	COI	1	0	0	0	0	2	658	Palaeosepsis pusio (Diptera)	3e-152	174	216	149	119	390	0.592705	0.99848	0	0.00151976	0.3173	Camptonotus
OR024_C005	COI	1	0	0	2	2	180	653	Palaeosepsis pusio (Diptera)	3e-127	174	216	145	118	390	0.597243	0.85758	0.1137	0.143951	0.9506	carolinensis
OR024_C007	COI	1	0	0	0	0	14	658	Palaeosepsis pusio (Diptera)	1e-155	176	214	151	117	390	0.592705	0.989362	0	0.0106383	0.5134
OR024_C010	COI	1	0	0	0	0	2	658	Palaeosepsis pusio (Diptera)	3e-152	175	215	150	118	390	0.592705	0.99848	0	0.00151976	0.3173
OR024_C011	COI	1	0	0	0	0	2	658	Palaeosepsis pusio (Diptera)	3e-152	175	215	150	118	390	0.592705	0.99848	0.0047	0.00151976	0.3173
OR024_C012	COI	1	0	0	0	0	4	658	Palaeosepsis pusio (Diptera)	5e-154	176	215	150	117	391	0.594225	0.99696	0.0047	0.00303951	0.3679
OR024_C014	COI	1	0	0	0	0	2	658	Palaeosepsis pusio (Diptera)	7e-153	175	215	150	118	390	0.592705	0.99848	0	0.00151976	0.3173
OR024_C015	COI	3	0	0	0	0	2	658	Palaeosepsis pusio (Diptera)	1e-155	175	215	150	118	390	0.592705	0.99848	0	0.00151976	0.3173
OR024_C018	COI	1	0	2	2	4	4	659	Palaeosepsis pusio (Diptera)	3e-152	175	216	150	118	391	0.593323	0.996956	0.0569	0.00304414	0.3679
OR024_C019	COI	1	0	0	0	0	2	658	Palaeosepsis pusio (Diptera)	3e-152	176	216	148	118	392	0.595745	0.99848	0.0047	0.00151976	0.3173
OR024_C020	COI	1	0	0	0	0	2	658	Palaeosepsis pusio (Diptera)	3e-152	176	216	149	117	392	0.595745	0.99848	0.0047	0.00151976	0.3173
OR024_C024	COI	1	1	0	0	0	22	658	Palaeosepsis pusio (Diptera)	1e-150	179	215	148	116	394	0.598784	0.983283	0.0142	0.0167173	0.3618
OR024_C026	COI	1	0	0	0	0	8	658	Palaeosepsis pusio (Diptera)	1e-150	176	212	152	118	388	0.589666	0.993921	0.0142	0.00607903	0.1353
OR024_C028	COI	1	0	0	0	0	2	658	Palaeosepsis pusio (Diptera)	3e-152	176	216	149	117	392	0.595745	0.99848	0.0047	0.00151976	0.3173
OR024_C030	COI	1	0	0	0	0	4	658	Palaeosepsis pusio (Diptera)	1e-150	176	215	150	117	391	0.594225	0.99696	0.0047	0.00303951	0.3679
OR024_C031	COI	1	0	0	0	0	2	658	Palaeosepsis pusio (Diptera)	3e-152	174	216	149	119	390	0.592705	0.99848	0	0.00151976	0.3173
OR024_C034	COI	1	5	1	1	2	54	659	Neurigona sp. (Diptera)	2e-128	176	219	148	116	395	0.599393	0.955927	0.8009	0.0440729	0.9561
OR024_C037	COI	1	0	0	0	0	2	658	Palaeosepsis pusio (Diptera)	3e-152	176	216	149	117	392	0.595745	0.99848	0.0047	0.00151976	0.3173
OR024_C046	COI	1	0	0	0	0	2	658	Palaeosepsis pusio (Diptera)	5e-154	174	216	149	119	390	0.592705	0.99848	0	0.00151976	0.3173
		45
Seq Name	Gene	Frequency	Stop codon	Insertion	Deletion	Indel	Point Mutation	Length	Blast Result	E-value	A	T	C	G	A+T	Base Composition	Nuc. Sim.	AA Dist.	p-distance	Bowkers
OR024_Orth	COII	30	1	0	0	0	0	745	Sarcophaga notabilis (Dip)	2e-153	250	256	145	94	506	0.679195	1	0
OR024_C001	COII	1	1	0	0	0	2	745	Sarcophaga notabilis (Dip)	2e-153	250	257	144	94	507	0.680537	0.998658	0	0.00134228	0.3173
OR024_C003	COII	1	1	0	0	0	4	745	Sarcophaga notabilis (Dip)	5e-150	249	257	144	95	506	0.679195	0.997315	0.0043	0.00268456	0.3679
OR024_C004	COII	1	1	0	0	0	2	745	Blaesoxipha plinthopyga (Dip)	8e-138	249	256	145	95	505	0.677852	0.998658	0.0043	0.00134228	0.3173
OR024_C009	COII	1	1	0	0	0	4	745	Sarcophaga notabilis (Dip)	5e-150	249	255	146	95	504	0.67651	0.997315	0	0.00268456	0.3679
OR024_C012	COII	1	1	0	0	0	2	745	Sarcophaga notabilis (Dip)	1e-151	249	256	145	95	505	0.677852	0.998658	0	0.00134228	0.3173
OR024_C013	COII	1	1	0	0	0	2	745	Sarcophaga notabilis (Dip)	1e-151	250	255	146	94	505	0.677852	0.998658	0.0043	0.00134228	0.3173
OR024_C016	COII	1	1	0	0	0	4	745	Sarcophaga notabilis (Dip)	5e-150	249	257	145	94	506	0.679195	0.997315	0.0043	0.00268456	0.3679
OR024_C021	COII	1	1	0	0	0	2	745	Sarcophaga notabilis (Dip)	1e-151	250	255	145	95	505	0.677852	0.998658	0.0043	0.00134228	0.3173
OR024_C023	COII	1	2	0	0	0	2	745	Sarcophaga notabilis (Dip)	3e-152	250	257	145	93	507	0.680537	0.998658	0	0.00134228	0.3173
OR024_C028	COII	1	1	0	0	0	2	745	Anopheles campestris (Dip)	3e-147	250	255	146	94	505	0.677852	0.998658	0.0043	0.00134228	0.3173
OR024_C030	COII	1	6	1	2	3	234	740	Calathus depressus (Coleop)	9e-98	243	269	138	90	512	0.691892	0.830853	0.4545	0.169147	0.2027
OR024_C034	COII	1	1	0	0	0	2	745	Sarcophaga notabilis (Dip)	1e-151	249	256	145	95	505	0.677852	0.998658	0	0.00134228	0.3173
OR024_C035	COII	1	1	0	0	0	2	745	Sarcophaga notabilis (Dip)	1e-151	250	255	146	94	505	0.677852	0.998658	0.0043	0.00134228	0.3173
OR024_C039	COII	1	1	0	0	0	2	745	Sarcophaga notabilis (Dip)	1e-151	249	256	145	95	505	0.677852	0.998658	0.0043	0.00134228	0.3173
OR024_C044	COII	1	11	1	0	1	61	746	Sarcophaga notabilis (Dip)	3e-142	253	252	150	91	505	0.676944	0.957047	0.9177	0.042953	0.5102
OR024_C045	COII	1	11	1	0	1	41	746	Sarcophaga notabilis (Dip)	6e-149	254	250	152	90	504	0.675603	0.971812	0.9177	0.0281879	0.1592
		46
Seq Name	Gene	Frequency	Stop codon	Insertion	Deletion	Indel	Point Mutation	Length	Blast Result	E-value	A	T	C	G	A+T	Base Composition	Nuc. Sim.	AA Dist.	p-distance	Bowkers
OR024_Orth	ND5	27	0	0	0	0	0	639	None	NA	174	278	63	124	452	0.707355	1	0
OR024_C048	ND5	1	0	0	0	0	17	639	Schistocerca gregaria	2e-24	171	276	65	127	447	0.699531	0.985915	0.00532	0.0140845	0.1934
OR024_C049	ND5	1	0	0	0	0	4	639	None	NA	174	276	65	124	450	0.704225	0.99687	0	0.00312989	0.1573
OR024_C052	ND5	2	0	0	0	0	2	639	None	NA	174	277	64	124	451	0.70579	0.998435	0	0.00156495	0.3173
OR024_C056	ND5	1	0	0	0	0	125	639	None	NA	168	277	65	129	445	0.696401	0.896714	0.06383	0.103286	0.7785
OR024_C058	ND5	1	0	0	0	0	2	639	None	NA	174	279	62	124	453	0.70892	0.998435	0.00532	0.00156495	0.3173
OR024_C061	ND5	1	1	1	1	2	165	639	Carabus manifestus (Coleop)	4e-46	161	278	68	132	439	0.687011	0.863636	0.24468	0.136364	0.4228
OR024_C064	ND5	1	21	0	1	1	2	638	None	NA	174	276	64	124	450	0.705329	0.998433	0.56915	0.0015674	0.3173
OR024_C065	ND5	1	0	0	0	0	2	639	None	NA	175	278	63	123	453	0.70892	0.998435	0	0.00156495	0.3173
OR024_C066	ND5	1	23	0	1	1	0	638	None	NA	174	277	63	124	451	0.706897	1	0.69149	0	1
OR024_C069	ND5	1	0	0	0	0	2	639	None	NA	174	277	64	124	451	0.70579	0.998435	0	0.00156495	0.3173
OR024_C070	ND5	1	0	0	0	0	2	639	None	NA	175	278	62	124	453	0.70892	0.998435	0.00532	0.00156495	0.3173
OR024_C072	ND5	1	0	0	0	0	2	639	None	NA	173	278	63	125	451	0.70579	0.998435	0.00532	0.00156495	0.3173
OR024_C086	ND5	1	0	0	0	0	2	639	None	NA	174	277	64	124	451	0.70579	0.998435	0	0.00156495	0.3173
OR024_C088	ND5	1	3	1	0	1	12	640	None	NA	174	277	65	124	451	0.704688	0.99061	0.58602	0.00938967	0.5037
OR024_C093	ND5	1	0	0	0	0	2	639	None	NA	173	278	63	125	451	0.70579	0.998435	0.00538	0.00156495	0.3173
		43
Seq Name	Gene	Frequency	Stop codon	Insertion	Deletion	Indel	Point Mutation	Length	Blast Result	E-value	A	T	C	G	A+T	Base Composition	Nuc. Sim.	AA Dist.	p-distance	Bowkers
OR027_Orth	COI	26	0	0	0	0	0	658	Oedaleus infernalis	7e-143	195	221	137	105	416	0.632219	1	0			Cylindrachetidae
OR027_C004	COI	1	0	0	0	0	36	658	Oedaleus infernalis	3e-141	194	225	134	105	419	0.636778	0.972644	0.014	0.0273556	0.5724	Cylindraustralia
OR027_C005	COI	1	0	0	0	0	2	658	Oedaleus infernalis	3e-141	196	221	136	105	417	0.633739	0.99848	0.005	0.00151976	0.3173	sp.
OR027_C007	COI	1	0	0	0	0	4	658	Aiolopus thalassinus tamulus	4e-140	195	219	139	105	414	0.629179	0.99696	0.005	0.00303951	0.1573
OR027_C013	COI	9	0	0	0	0	2	658	Aiolopus thalassinus tamulus	9e-142	194	221	137	106	415	0.630699	0.99848	0.005	0.00151976	0.3173
OR027_C015	COI	1	0	0	0	0	2	658	Oedaleus infernalis	3e-141	195	220	138	105	415	0.630699	0.99848	0.005	0.00151976	0.3173
OR027_C017	COI	1	0	0	0	0	6	658	Oedaleus infernalis	7e-138	194	219	139	106	413	0.62766	0.995441	0.009	0.00455927	0.2231
OR027_C030	COI	1	0	0	0	0	2	658	Oedaleus infernalis	3e-141	195	222	137	104	417	0.633739	0.99848	0.005	0.00151976	0.3173
OR027_C032	COI	1	0	0	0	0	6	658	Oedaleus infernalis	3e-141	194	221	137	106	415	0.630699	0.995441	0.005	0.00455927	0.5637
OR027_C034	COI	1	0	0	0	0	4	658	Oedaleus infernalis	7e-143	194	220	138	106	414	0.629179	0.99696	0.005	0.00303951	0.3679
OR027_C043	COI	1	0	0	0	0	4	658	Aiolopus thalassinus tamulus	2e-143	195	221	137	105	416	0.632219	0.99696	0.009	0.00303951	1
OR027_C046	COI	1	0	0	0	0	2	658	Oedaleus infernalis	3e-141	195	220	138	105	415	0.630699	0.99848	0.005	0.00151976	0.3173
		45
Seq Name	Gene	Frequency	Stop codon	Insertion	Deletion	Indel	Point Mutation	Length	Blast Result	E-value	A	T	C	G	A+T	Base Composition	Nuc. Sim.	AA Dist.	p-distance	Bowkers
OR027_Orth	COII	24	0	0	0	0	0	730	Hyles robertsi (Lep)	2e-74	265	234	153	78	499	0.683562	1	0
OR027_C002	COII	1	0	0	0	0	2	730	Hyles robertsi (Lep)	7e-74	264	234	153	79	498	0.682192	0.99863	0	0.00136986	0.3173
OR027_C004	COII	1	0	0	0	0	2	730	Hyles robertsi (Lep)	9e-73	264	234	153	79	498	0.682192	0.99863	0	0.00136986	0.3173
OR027_C006	COII	1	0	0	0	0	4	730	Hyles robertsi (Lep)	2e-74	265	232	155	78	497	0.680822	0.99726	0.01	0.00273973	0.1573
OR027_C009	COII	1	0	0	0	0	2	730	Hyles robertsi (Lep)	2e-74	265	233	154	78	498	0.682192	0.99863	0	0.00136986	0.3173
OR027_C010	COII	1	0	0	0	0	2	730	Hyles robertsi (Lep)	9e-73	265	233	154	78	498	0.682192	0.99863	0	0.00136986	0.3173
OR027_C012	COII	1	0	0	0	0	2	730	Hyles robertsi (Lep)	2e-74	264	234	153	79	498	0.682192	0.99863	0	0.00136986	0.3173
OR027_C014	COII	1	21	0	1	1	4	729	Hyles robertsi (Lep)	4e-71	264	233	153	79	497	0.681756	0.997257	0.925	0.00274348	0.3679
OR027_C016	COII	1	0	0	0	0	2	730	Hyles robertsi (Lep)	9e-73	265	233	154	78	498	0.682192	0.99863	0	0.00136986	0.3173
OR027_C019	COII	1	0	0	0	0	2	730	Hyles robertsi (Lep)	9e-73	265	233	154	78	498	0.682192	0.99863	0.005	0.00136986	0.3173
OR027_C022	COII	1	0	0	0	0	2	730	Hyles robertsi (Lep)	9e-73	264	234	153	79	498	0.682192	0.99863	0.005	0.00136986	0.3173
OR027_C025	COII	1	0	0	0	0	2	730	Hyles robertsi (Lep)	2e-74	264	234	153	79	498	0.682192	0.99863	0	0.00136986	0.3173
OR027_C026	COII	1	23	2	0	2	0	732	Hyles robertsi (Lep)	2e-74	265	235	153	79	500	0.68306	1	0.94	0	1
OR027_C029	COII	1	0	0	0	0	2	730	Hyles robertsi (Lep)	9e-73	265	233	154	78	498	0.682192	0.99863	0.005	0.00136986	0.3173
OR027_C030	COII	1	0	0	0	0	4	730	Hyles robertsi (Lep)	9e-73	265	232	155	78	497	0.680822	0.99726	0.005	0.00273973	0.1573
OR027_C031	COII	1	21	2	0	2	2	732	Hyles robertsi (Lep)	9e-73	268	234	153	77	502	0.685792	0.99863	0.889	0.00136986	0.3173
OR027_C037	COII	1	0	0	0	0	2	730	Hyles robertsi (Lep)	9e-73	264	234	153	79	498	0.682192	0.99863	0.005	0.00136986	0.3173
OR027_C045	COII	1	0	0	0	0	4	730	Hyles robertsi (Lep)	9e-73	264	233	154	79	497	0.680822	0.99726	0	0.00273973	0.3679
		41
Seq Name	Gene	Frequency	Stop codon	Insertion	Deletion	Indel	Point Mutation	Length	Blast Result	E-value	A	T	C	G	A+T	Base Composition	Nuc. Sim.	AA Dist.	p-distance	Bowkers
OR027_Orth	ND5	30	0	0	0	0	0	639	No Sig. Blast	NA	207	279	59	94	486	0.760563	1	0
OR027_C051	ND5	1	0	0	0	0	1	639	No Sig. Blast	NA	207	278	60	94	485	0.758998			0.00156495	0.3173
OR027_C058	ND5	1	0	0	0	0	1	639	No Sig. Blast	NA	207	278	60	94	485	0.758998			0.00156495	0.3173
OR027_C065	ND5	1	0	0	0	0	14	639	No Sig. Blast	NA	206	279	58	96	485	0.758998			0.0219092	0.6369
OR027_C070	ND5	1	0	0	0	0	1	639	No Sig. Blast	NA	206	279	59	95	485	0.758998			0.00156495	0.3173
OR027_C076	ND5	1	0	0	1	1	0	637	No Sig. Blast	NA	207	278	59	93	485	0.761381			0	1
OR027_C078	ND5	1	0	0	0	0	15	639	No Sig. Blast	NA	206	281	57	95	487	0.762128			0.0234742	0.5796
		36
Seq Name	Gene	Frequency	Stop codon	Insertion	Deletion	Indel	Point Mutation	Length	Blast Result	E-value	A	T	C	G	A+T	Base Composition	Nuc. Sim.	AA Dist.	p-distance	Bowkers
OR034_Orth	COI	27	0	0	0	0	0	658	Anabrus Simplex	0	165	231	147	115	396	0.601824	1	0			Tettigoniidae
OR034_C002	COI	1	0	0	1	1	113	643	Anabrus Simplex	0	162	225	143	113	387	0.601866	0.9097	0.022	0.0902022	0.9246	Anabrus
OR034_C003	COI	1	0	2	1	3	121	645	Anabrus Simplex	8e-152	160	228	142	115	388	0.60155	0.902	0.014	0.0979782	0.971	simplex
OR034_C004	COI	1	0	0	1	1	164	655	Zichya baranovi (Tett)	1e-50	172	226	145	112	398	0.607634	0.8671	0.051	0.132824	0.7084
OR034_C005	COI	1	2	0	4	4	137	482	Anabrus Simplex	0	124	163	115	80	287	0.595436	0.8485	0.652	0.151452	0.8957
OR034_C006	COI	1	0	0	0	0	117	658	Anabrus Simplex	0	164	222	157	115	386	0.586626	0.9088	0.014	0.0911854	0.6406
OR034_C007	COI	1	0	0	0	0	64	658	Anabrus Simplex	0	164	228	151	115	392	0.595745	0.9513	0	0.0486322	0.8336
OR034_C008	COI	1	0	0	0	0	2	658	Anabrus Simplex	0	165	230	148	115	395	0.600304	0.9984	0	0.00151976	0.3173
OR034_C010	COI	1	0	0	0	0	153	658	Anabrus Simplex	0	164	240	140	114	404	0.613982	0.8784	0.08	0.121581	0.4225
OR034_C011	COI	1	0	0	0	0	4	658	Anabrus Simplex	0	164	232	146	116	396	0.601824	0.9969	0	0.00303951	0.3679
OR034_C012	COI	1	10	1	2	3	211	657	Metrioptera bicolor (Tett)	2e-97	165	234	143	115	399	0.607306	0.8233	0.652	0.176651	0.438
OR034_C013	COI	1	0	0	0	0	91	658	Anabrus Simplex	0	168	226	149	115	394	0.598784	0.927	0.036	0.0729483	0.863
OR034_C014	COI	1	5	0	7	7	141	557	Anabrus Simplex	8e-72	144	183	126	104	327	0.587074	0.8635	0.486	0.138241	0.0815
OR034_C015	COI	1	0	0	0	0	64	658	Anabrus Simplex	0	164	228	151	115	392	0.595745	0.9513	0	0.0486322	0.8336
OR034_C016	COI	1	0	0	0	0	6	658	Anabrus Simplex	0	164	231	147	116	395	0.600304	0.9954	0	0.00455927	0.6065
OR034_C017	COI	1	0	0	0	0	30	658	Anabrus Simplex	0	163	231	148	116	394	0.598784	0.9772	0	0.0227964	0.7325
OR034_C018	COI	1	2	0	1	1	39	647	Anabrus Simplex	0	161	228	145	113	389	0.601236	0.969	0.304	0.0309119	0.8557
OR034_C019	COI	1	0	0	0	0	51	658	Anabrus Simplex	0	163	223	155	117	386	0.586626	0.9604	0.007	0.0395137	0.2407
OR034_C020	COI	1	0	0	1	1	78	571	Anabrus Simplex	0	137	195	135	104	332	0.581436	0.9316	0.493	0.0683012	0.7929
OR034_C021	COI	1	0	0	0	0	86	658	Anabrus Simplex	0	163	226	155	114	389	0.591185	0.9346	0.014	0.0653495	0.5934
OR034_C022	COI	1	0	0	0	0	139	658	Anabrus Simplex	0	163	233	144	118	396	0.601824	0.8905	0.014	0.109422	0.8695
OR034_C023	COI	1	0	0	0	0	135	658	Anabrus Simplex	0	162	230	148	118	392	0.595745	0.8936	0.014	0.106383	0.9112
OR034_C024	COI	1	0	0	0	0	108	658	Anabrus Simplex	0	162	221	159	116	383	0.582067	0.9164	0.014	0.0835866	0.3794
OR034_C025	COI	1	0	0	0	0	2	658	Anabrus Simplex	0	165	232	146	115	397	0.603343	0.9984	0	0.00151976	0.3173
OR034_C026	COI	1	0	0	1	1	90	655	Anabrus Simplex	0	163	223	152	117	386	0.589313	0.9297	0.007	0.070229	0.4697
OR034_C027	COI	1	0	0	0	0	2	658	Anabrus Simplex	0	165	232	146	115	397	0.603343	0.9984	0.007	0.00151976	0.3173
OR034_C028	COI	1	0	0	0	0	2	658	Anabrus Simplex	0	164	231	147	116	395	0.600304	0.9984	0	0.00151976	0.3173
OR034_C029	COI	1	0	0	0	0	4	658	Anabrus Simplex	0	166	230	147	115	396	0.601824	0.9969	0.007	0.00303951	0.3679
OR034_C030	COI	1	0	0	0	0	2	658	Anabrus Simplex	0	165	230	148	115	395	0.600304	0.9984	0	0.00151976	0.3173
OR034_C031	COI	1	0	0	0	0	6	658	Anabrus Simplex	0	164	233	145	116	397	0.603343	0.9954	0	0.00455927	0.2231
OR034_C032	COI	1	0	0	0	0	2	658	Anabrus Simplex	0	165	232	146	115	397	0.603343	0.9984	0.007	0.00151976	0.3173
OR034_C033	COI	1	0	0	0	0	2	658	Anabrus Simplex	0	166	231	147	114	397	0.603343	0.9984	0.007	0.00151976	0.3173
OR034_C034	COI	1	0	0	0	0	2	658	Anabrus Simplex	0	165	232	146	115	397	0.603343	0.9984	0	0.00151976	0.3173
OR034_C035	COI	1	0	0	0	0	24	658	Anabrus Simplex	0	167	226	151	114	393	0.597264	0.9817	0	0.0182371	0.343
OR034_C036	COI	1	0	0	0	0	4	658	Anabrus Simplex	0	165	231	147	115	396	0.601824	0.9969	0	0.00303951	1
OR034_C037	COI	1	0	0	0	0	4	658	Anabrus Simplex	0	165	229	149	115	394	0.598784	0.9969	0.007	0.00303951	0.1573
OR034_C038	COI	1	0	0	0	0	2	658	Anabrus Simplex	0	164	231	147	116	395	0.600304	0.9984	0	0.00151976	0.3173
OR034_C039	COI	1	0	0	0	0	23	658	Anabrus Simplex	0	164	227	151	116	391	0.594225	0.9817	0.007	0.0182371	0.46
OR034_C040	COI	1	0	0	1	1	119	643	Anabrus Simplex	0	160	225	143	115	385	0.598756	0.9035	0.014	0.096423	0.9735
OR034_C041	COI	1	0	0	0	0	63	658	Anabrus Simplex	0	169	229	148	112	398	0.604863	0.9513	0.029	0.0486322	0.7028
OR034_C042	COI	1	0	0	1	1	102	643	Anabrus Simplex	0	161	225	143	114	386	0.600311	0.9175	0.007	0.0824261	0.9618
OR034_C043	COI	1	9	0	10	10	146	510	Anabrus Simplex	3e-22	129	170	120	91	299	0.586275	0.845	0.812	0.154902	0.1218
		68
Seq Name	Gene	Frequency	Stop codon	Insertion	Deletion	Indel	Point Mutation	Length	Blast Result	E-value	A	T	C	G	A+T	Base Composition	Nuc. Sim.	AA Dist.	p-distance	Bowkers
OR034_Orth	COII	17	3	0	0	0	0	746	Anabrus simplex	0	238	261	146	101	499	0.668901	1	0
OR034_C102	COII	11	3	0	0	0	1	746	Anabrus simplex	0	237	261	146	102	498	0.66756	0.99866	0.0041	0.00134048	0.3173
OR034_C104	COII	1	3	0	0	0	2	746	Anabrus simplex	0	237	260	147	102	497	0.66622	0.997319	0.0041	0.00268097	0.3679
OR034_C114	COII	1	3	0	0	0	1	746	Anabrus simplex	0	238	260	147	101	498	0.66756	0.99866	0.0041	0.00134048	0.3173
OR034_C115	COII	1	3	0	0	0	2	746	Anabrus simplex	0	237	260	146	103	497	0.66622	0.997319	0.0082	0.00268097	0.3679
OR034_C283	COII	1	3	0	0	0	1	746	Anabrus simplex	0	238	262	145	101	500	0.670241	0.99866	0	0.00134048	0.3173
OR034_C288	COII	1	2	0	0	0	18	746	Anabrus simplex	0	239	261	148	98	500	0.670241	0.975871	0	0.0241287	0.6608
OR034_C290	COII	1	3	0	0	0	1	746	Anabrus simplex	0	238	260	147	101	498	0.66756	0.99866	0.0041	0.00134048	0.3173
OR034_C292	COII	1	3	0	0	0	1	746	Anabrus simplex	0	238	260	147	101	498	0.66756	0.99866	0.0041	0.00134048	0.3173
OR034_C294	COII	1	3	0	0	0	2	746	Anabrus simplex	0	237	260	147	102	497	0.66622	0.997319	0.0082	0.00268097	0.3679
		36
Seq Name	Gene	Frequency	Stop codon	Insertion	Deletion	Indel	Point Mutation	Length	Blast Result	E-value	A	T	C	G	A+T	Base Composition	Nuc. Sim.	AA Dist.	p-distance	Bowkers
OR034_Orth	ND5	16	0	0	0	0	0	639	Anabrus simplex	0	183	273	73	110	456	0.713615	1	0
OR034_C002	ND5	1	0	0	0	0	2	639	Anabrus simplex	0	184	274	72	109	458	0.716745	0.9984	0.005	0.00156495	0.3173
OR034_C011	ND5	1	0	0	0	0	2	639	Anabrus simplex	0	184	271	75	109	455	0.71205	0.9984	0.005	0.00156495	0.3173
OR034_C013	ND5	1	0	0	0	0	4	639	Anabrus simplex	0	183	273	73	110	456	0.713615	0.9968	0.005	0.00312989	0.1573
OR034_C015	ND5	1	0	0	0	0	2	639	Anabrus simplex	0	183	273	73	110	456	0.713615	0.9984	0.005	0.00156495	0.3173
OR034_C020	ND5	1	0	0	0	0	2	639	Anabrus simplex	0	183	273	73	110	456	0.713615	0.9984	0.005	0.00156495	0.3173
OR034_C030	ND5	1	0	0	0	0	2	639	Anabrus simplex	0	184	272	74	109	456	0.713615	0.9984	0	0.00156495	0.3173
OR034_C034	ND5	1	0	0	0	0	2	639	Anabrus simplex	0	182	272	75	110	454	0.710485	0.9984	0	0.00156495	0.3173
OR034_C036	ND5	1	0	0	0	0	6	639	Anabrus simplex	0	184	273	72	110	457	0.71518	0.9953	0.009	0.00469484	0.3916
OR034_C039	ND5	1	0	0	0	0	2	639	Anabrus simplex	0	183	273	73	110	456	0.713615	0.9984	0.005	0.00156495	0.3173
OR034_C045	ND5	1	0	0	0	0	2	639	Anabrus simplex	0	184	272	74	109	456	0.713615	0.9984	0.005	0.00156495	0.3173
OR034_C166	ND5	1	0	0	0	0	2	639	Anabrus simplex	0	184	272	74	109	456	0.713615	0.9984	0.005	0.00156495	0.3173
OR034_C168	ND5	1	0	0	0	0	2	639	Anabrus simplex	0	183	273	73	110	456	0.713615	0.9984	0.005	0.00156495	0.3173
OR034_C173	ND5	1	0	0	0	0	2	639	Anabrus simplex	0	184	273	73	109	457	0.71518	0.9984	0	0.00156495	0.3173
		29
Seq Name	Gene	Frequency	Stop codon	Insertion	Deletion	Indel	Point Mutation	Length	Blast Result	E-value	A	T	C	G	A+T	Base Composition	Nuc. Sim.	AA Dist.	p-distance	Bowkers
OR059_Orth	COI	35	0	0	0	0	0	658	Acrida willemsei	0	222	219	116	101	441	0.670213	1	0			Acrididae
OR059_C001	COI	1	0	0	0	0	2	658	Acrida willemsei	0	221	219	116	102	440	0.668693	0.99848	0	0.00151976	0.3173	Acrida
OR059_C005	COI	1	0	0	0	0	25	658	Acrida willemsei	0	217	224	113	104	441	0.670213	0.980243	0.0326	0.0197568	0.1676	willemsei
OR059_C006	COI	1	0	0	0	0	2	658	Acrida willemsei	0	223	219	116	100	442	0.671733	0.99848	0.0054	0.00151976	0.3173
OR059_C015	COI	1	0	0	0	0	10	658	Acrida willemsei	0	219	219	117	103	438	0.665653	0.992401	0.0109	0.00759878	0.3916
OR059_C021	COI	1	0	0	0	0	2	658	Acrida willemsei	0	222	218	117	101	440	0.668693	0.99848	0.0054	0.00151976	0.3173
OR059_C023	COI	1	0	0	0	0	2	658	Acrida willemsei	0	222	218	117	101	440	0.668693	0.99848	0.0054	0.00151976	0.3173
OR059_C030	COI	1	7	2	5	7	153	575	Acrida willemsei	5e-164	190	213	88	84	403	0.70087	0.853403	0.9511	0.146597	0.2356
OR059_C031	COI	1	0	0	0	0	4	658	Acrida willemsei	0	221	220	115	102	441	0.670213	0.99696	0.0054	0.00303951	0.3679
OR059_C038	COI	1	0	0	0	0	4	658	Acrida willemsei	0	221	220	115	102	441	0.670213	0.99696	0	0.00303951	0.3679
OR059_C040	COI	1	0	0	0	0	24	658	Acrida willemsei	0	217	223	114	104	440	0.668693	0.981763	0.0163	0.0182371	0.1788
OR059_C043	COI	1	0	0	0	0	2	658	Acrida willemsei	0	223	219	116	100	442	0.671733	0.99848	0.0054	0.00151976	0.3173
OR059_C045	COI	1	0	0	0	0	2	658	Acrida willemsei	0	222	220	115	101	442	0.671733	0.99848	0.0054	0.00151976	0.3173
		47
Seq Name	Gene	Frequency	Stop codon	Insertion	Deletion	Indel	Point Mutation	Length	Blast Result	E-value	A	T	C	G	A+T	Base Composition	Nuc. Sim.	AA Dist.	p-distance	Bowkers
OR059_Orth	COII	25	3	0	0	0	0	800	Acrida willemsei	0	325	261	115	99	586	0.7325	1	0
OR059_C001	COII	1	3	0	0	0	2	800	Acrida willemsei	0	325	260	116	99	585	0.73125	0.99875	0.0038	0.00125	0.3173
OR059_C003	COII	1	3	0	0	0	2	800	Acrida willemsei	0	325	260	116	99	585	0.73125	0.99875	0.0038	0.00125	0.3173
OR059_C004	COII	1	3	0	0	0	24	800	Acrida willemsei	0	323	264	113	100	587	0.73375	0.985	0.0152	0.015	0.7358
OR059_C006	COII	1	3	0	0	0	2	800	Acrida willemsei	0	324	261	115	100	585	0.73125	0.99875	0	0.00125	0.3173
OR059_C008	COII	1	3	0	0	0	2	800	Acrida willemsei	0	324	262	115	99	586	0.7325	0.99875	0.0038	0.00125	0.3173
OR059_C015	COII	1	3	0	0	0	2	800	Acrida willemsei	0	324	261	115	100	585	0.73125	0.99875	0.0038	0.00125	0.3173
OR059_C016	COII	1	3	0	0	0	11	800	Acrida willemsei	0	324	260	118	98	584	0.73	0.9925	0.0114	0.0075	0.3916
OR059_C022	COII	1	3	0	0	0	2	800	Acrida willemsei	0	325	260	116	99	585	0.73125	0.99875	0	0.00125	0.3173
OR059_C023	COII	1	3	0	0	0	2	800	Acrida willemsei	0	324	261	115	100	585	0.73125	0.99875	0.0038	0.00125	0.3173
OR059_C027	COII	1	3	0	0	0	9	800	Acrida willemsei	0	326	259	116	99	585	0.73125	0.99375	0.0038	0.00625	0.3916
OR059_C028	COII	1	3	0	0	0	2	800	Acrida willemsei	0	325	260	116	99	585	0.73125	0.99875	0	0.00125	0.3173
OR059_C029	COII	1	3	0	0	0	2	800	Acrida willemsei	0	325	260	115	100	585	0.73125	0.99875	0.0038	0.00125	0.3173
OR059_C031	COII	1	3	0	0	0	2	800	Acrida willemsei	0	324	261	115	100	585	0.73125	0.99875	0.0038	0.00125	0.3173
OR059_C034	COII	1	3	0	0	0	28	800	Acrida willemsei	0	326	258	117	99	584	0.73	0.9825	0.019	0.0175	0.5918
OR059_C039	COII	1	3	0	0	0	2	800	Acrida willemsei	0	326	260	115	99	586	0.7325	0.99875	0.0038	0.00125	0.3173
OR059_C040	COII	1	3	0	0	0	2	800	Acrida willemsei	0	324	261	115	100	585	0.73125	0.99875	0.0038	0.00125	0.3173
OR059_C043	COII	1	3	0	0	0	2	800	Acrida willemsei	0	324	261	116	99	585	0.73125	0.99875	0.0038	0.00125	0.3173
OR059_C046	COII	1	3	0	0	0	6	800	Acrida willemsei	0	324	261	116	99	585	0.73125	0.99625	0.0076	0.00375	0.6065
		43
Seq Name	Gene	Frequency	Stop codon	Insertion	Deletion	Indel	Point Mutation	Length	Blast Result	E-value	A	T	C	G	A+T	Base Composition	Nuc. Sim.	AA Dist.	p-distance	Bowkers
OR059_Orth	ND5	33	0	0	0	0	0	639	Acrida willemsei	0	146	356	62	75	502	0.785603	1	0
OR059_C002	ND5	1	0	0	0	0	2	639	Acrida willemsei	0	147	356	62	74	503	0.787167	0.998435	0.01	0.00156495	0.3173
OR059_C008	ND5	1	0	0	0	0	2	639	Acrida willemsei	0	146	355	63	75	501	0.784038	0.998435	0.005	0.00156495	0.3173
OR059_C017	ND5	1	0	0	0	0	32	639	Acrida willemsei	0	139	357	61	82	496	0.776213	0.974961	0.0348	0.0250391	0.188
OR059_C021	ND5	1	0	0	0	0	2	639	Acrida willemsei	0	146	355	63	75	501	0.784038	0.998435	0.01	0.00156495	0.3173
OR059_C029	ND5	1	0	0	0	0	2	639	Acrida willemsei	0	145	356	62	76	501	0.784038	0.998435	0.01	0.00156495	0.3173
OR059_C036	ND5	1	0	0	0	0	4	639	Acrida willemsei	0	145	355	63	76	500	0.782473	0.99687	0.01	0.00312989	0.3679
OR059_C039	ND5	1	0	0	0	0	4	639	Acrida willemsei	0	146	354	63	76	500	0.782473	0.99687	0.0149	0.00312989	0.3679
OR059_C041	ND5	1	0	0	0	0	2	639	Acrida willemsei	0	146	355	63	75	501	0.784038	0.998435	0.01	0.00156495	0.3173
OR059_C042	ND5	1	11	0	1	1	0	638	Acrida willemsei	0	146	355	62	75	501	0.785266	1	0.5871	0	1
OR059_C045	ND5	1	0	0	0	0	2	639	Acrida willemsei	0	146	355	63	75	501	0.784038	0.998435	0.01	0.00156495	0.3173
		43
Seq Name	Gene	Freq	Stp	Ins	Del	IND	PM	Lngth	Blast Result	E-value	A	T	C	G	A+T	Cmp Bias	Nuc. Sim.	AA Dist.	p-distance	Bowkers
OR083_Orth	COI	25	0	0	0	0	0	658	Troglophilus negelectus	0	180	240	125	113	420	0.638298	1	0			Rhaphidophoridae
OR083_C002	COI	1	0	0	0	0	4	658	Troglophilus negelectus	0	180	241	123	114	421	0.639818	0.99696	0.0049	0.00303951	0.3679	Troglophilus
OR083_C004	COI	1	0	0	1	1	50	655	Troglophilus negelectus	0	184	232	130	109	416	0.635115	0.961832	0.1626	0.0396947	0.1459	neglectus
OR083_C010	COI	1	0	0	0	0	2	658	Troglophilus negelectus	0	180	241	124	113	421	0.639818	0.99848	0	0.00151976	0.3173
OR083_C014	COI	1	0	0	0	0	2	658	Troglophilus negelectus	0	180	239	126	113	419	0.636778	0.99848	0.0049	0.00151976	0.3173
OR083_C018	COI	1	0	0	0	0	4	658	Troglophilus negelectus	0	181	241	124	112	422	0.641337	0.99696	0	0.00303951	0.3679
OR083_C019	COI	1	5	0	1	1	20	657	Troglophilus negelectus	0	182	240	124	111	422	0.642314	0.984779	0.266	0.0152207	0.5724
OR083_C020	COI	1	0	0	0	0	4	658	Troglophilus negelectus	0	180	238	127	113	418	0.635258	0.99696	0	0.00303951	0.1573
OR083_C021	COI	1	9	2	2	4	127	660	Troglophilus negelectus	0	185	231	135	109	416	0.630303	0.897866	0.6453	0.102134	0.4373
OR083_C023	COI	1	0	0	0	0	12	658	Troglophilus negelectus	0	180	240	125	113	420	0.638298	0.990881	0	0.00911854	1
OR083_C028	COI	1	0	0	0	0	2	658	Troglophilus negelectus	0	180	239	126	113	419	0.636778	0.99848	0.0049	0.00151976	0.3173
OR083_C029	COI	1	0	0	0	0	6	658	Troglophilus negelectus	0	180	241	124	113	421	0.639818	0.995441	0.0049	0.00455927	0.6065
OR083_C034	COI	1	0	0	0	0	2	658	Troglophilus negelectus	0	179	240	125	114	419	0.636778	0.99848	0.0049	0.00151976	0.3173
OR083_C037	COI	1	0	0	1	1	2	657	Troglophilus negelectus	0	180	238	126	113	418	0.636225	0.998478	0.0049	0.00152207	0.3173
OR083_C038	COI	1	0	0	0	0	2	658	Troglophilus negelectus	0	180	239	126	113	419	0.636778	0.99848	0.0049	0.00151976	0.3173
OR083_C041	COI	1	0	0	0	0	52	658	Troglophilus negelectus	0	184	234	131	109	418	0.635258	0.960486	0.0197	0.0395137	0.1459
OR083_C042	COI	1	4	0	2	2	36	654	Troglophilus negelectus	0	184	237	124	109	421	0.643731	0.970948	0.2709	0.029052	0.3276
OR083_C043	COI	1	0	0	0	0	6	658	Troglophilus negelectus	0	182	241	124	111	423	0.642857	0.995441	0	0.00455927	0.2231
OR083_C045	COI	1	0	0	0	0	60	658	Troglophilus negelectus	0	181	237	131	109	418	0.635258	0.951368	0.0246	0.0486322	0.2591
OR083_C047	COI	1	7	0	1	1	86	657	Troglophilus negelectus	0	189	235	130	103	424	0.645358	0.933029	0.3153	0.0669711	0.1338
		44
Seq Name	Gene	Frequency	Stop codon	Insertion	Deletion	Indel	Point Mutation	Length	Blast Result	E-value	A	T	C	G	A+T	Base Composition	Nuc. Sim.	AA Dist.	p-distance	Bowkers
OR083_Orth	COII	21	2	0	0	0	0	738	Troglophilus neglectus	0	246	272	130	90	518	0.701897	1	0
OR083_C001	COII	1	2	0	0	0	26	738	Troglophilus neglectus	0	245	274	131	88	519	0.703252	1.31	0.0172	0.0176152	0.6183
OR083_C002	COII	1	2	0	0	0	56	738	Troglophilus neglectus	0	247	270	130	91	517	0.700542	1.3	0.0216	0.0379404	0.8491
OR083_C003	COII	1	2	0	0	0	40	738	Troglophilus neglectus	0	247	277	125	89	524	0.710027	1.25	0.0172	0.0271003	0.5037
OR083_C006	COII	1	2	0	0	0	4	738	Troglophilus neglectus	0	245	273	129	91	518	0.701897	1.29	0.0086	0.00271003	0.3679
OR083_C008	COII	1	2	0	0	0	20	738	Troglophilus neglectus	0	245	270	131	92	515	0.697832	1.31	0.0216	0.0135501	0.5319
OR083_C011	COII	1	2	0	0	0	15	738	Troglophilus neglectus	0	246	274	128	90	520	0.704607	1.28	0.0172	0.0108401	0.8013
OR083_C012	COII	1	2	0	0	0	4	738	Troglophilus neglectus	0	246	272	130	90	518	0.701897	1.3	0.0086	0.00271003	1
OR083_C015	COII	1	2	0	0	0	2	738	Troglophilus neglectus	0	245	272	130	91	517	0.700542	1.3	0	0.00135501	0.3173
OR083_C018	COII	1	2	0	0	0	62	738	Troglophilus neglectus	0	248	272	130	88	520	0.704607	1.3	0.0129	0.0420054	0.699
OR083_C019	COII	1	2	0	1	1	91	735	Troglophilus neglectus	0	246	268	130	91	514	0.69932	1.3	0.6509	0.0639456	0.4344
OR083_C020	COII	1	2	0	0	0	1	738	Troglophilus neglectus	0	245	272	130	91	517	0.700542	1.3	0	0.00135501	0.3173
OR083_C023	COII	1	2	0	0	0	2	738	Troglophilus neglectus	0	246	271	131	90	517	0.700542	1.31	0.0043	0.00135501	0.3173
OR083_C026	COII	1	2	0	0	0	2	738	Troglophilus neglectus	0	246	271	131	90	517	0.700542	1.31	0.0043	0.00135501	0.3173
OR083_C027	COII	1	2	0	0	0	2	738	Troglophilus neglectus	0	246	271	131	90	517	0.700542	1.31	0.0043	0.00135501	0.3173
OR083_C030	COII	1	2	0	0	0	2	738	Troglophilus neglectus	0	246	273	129	90	519	0.703252	1.29	0.0043	0.00135501	0.3173
OR083_C031	COII	1	2	0	0	0	2	738	Troglophilus neglectus	0	246	271	131	90	517	0.700542	1.31	0.0043	0.00135501	0.3173
OR083_C032	COII	1	2	0	0	0	42	738	Troglophilus neglectus	0	246	276	127	89	522	0.707317	1.27	0.0172	0.0284553	0.6073
OR083_C033	COII	1	2	0	0	0	8	738	Troglophilus neglectus	0	245	269	133	91	514	0.696477	1.33	0.0043	0.00542005	0.1353
OR083_C034	COII	1	2	0	0	0	2	738	Troglophilus neglectus	0	246	271	131	90	517	0.700542	1.31	0	0.00135501	0.3173
OR083_C035	COII	1	2	0	0	0	2	738	Troglophilus neglectus	0	245	272	130	91	517	0.700542	1.3	0	0.00135501	0.3173
OR083_C037	COII	1	2	0	0	0	94	738	Troglophilus neglectus	0	244	273	131	90	517	0.700542	1.31	0.056	0.0650407	0.3076
OR083_C038	COII	1	13	0	1	1	92	737	Troglophilus neglectus	0	238	270	134	95	508	0.689281	1.34	0.8578	0.063772	0.3573
OR083_C040	COII	1	2	0	0	0	66	738	Troglophilus neglectus	0	243	279	123	93	522	0.707317	1.23	0.0259	0.0447154	0.2751
OR083_C041	COII	1	13	0	1	1	84	737	Troglophilus neglectus	0	240	270	133	94	510	0.691995	1.33	0.8448	0.0583446	0.2636
OR083_C046	COII	1	2	0	0	0	2	738	Troglophilus neglectus	0	246	271	131	90	517	0.700542	1.31	0.0043	0.00135501	0.3173
		46
Seq Name	Gene	Frequency	Stop codon	Insertion	Deletion	Indel	Point Mutation	Length	Blast Result	E-value	A	T	C	G	A+T	Base Composition	Nuc. Sim.	AA Dist.	p-distance	Bowkers
OR083_Orth	ND5	22	0	0	0	0	0	639	Trogolophilus neglectus	0	201	270	57	111	471	0.737089	1	0
OR083_C048	ND5	1	5	1	2	3	59	641	Trogolophilus neglectus	0	196	269	60	116	465	0.725429	0.952904	0.50867	0.0470958	0.1654
OR083_C050	ND5	1	0	0	0	0	6	639	Trogolophilus neglectus	0	201	267	60	111	468	0.732394	0.995305	0.82081	0.00469484	0.6724
OR083_C052	ND5	1	0	0	0	0	10	639	Trogolophilus neglectus	0	203	268	57	111	471	0.737089	0.992175	0.00578	0.00782473	0.0833
OR083_C056	ND5	1	19	0	1	1	25	638	Trogolophilus neglectus	0	199	268	57	114	467	0.731975	0.979624	0.02312	0.0203762	0.5062
OR083_C057	ND5	1	0	0	0	0	4	639	Trogolophilus neglectus	0	200	269	58	112	469	0.733959	0.99687	0.60694	0.00312989	0.8266
OR083_C060	ND5	1	11	1	2	3	72	638	Trogolophilus neglectus	0	197	265	60	116	462	0.724138	0.940345	0	0.0596546	0.3679
OR083_C062	ND5	1	0	0	0	0	2	639	Trogolophilus neglectus	0	200	270	57	112	470	0.735524	0.998435	0	0.00156495	0.3173
OR083_C064	ND5	1	18	0	1	1	9	638	Trogolophilus neglectus	0	199	269	58	112	468	0.733542	0.992163	0.57803	0.00783699	0.5062
OR083_C065	ND5	1	0	0	0	0	2	639	Trogolophilus neglectus	0	201	269	58	111	470	0.735524	0.998435	0	0.00156495	0.3173
OR083_C070	ND5	1	22	0	4	4	113	635	Trogolophilus neglectus	0	200	267	55	113	467	0.735433	0.900787	0.68208	0.0992126	0.8605
OR083_C073	ND5	1	0	0	0	0	2	639	Trogolophilus neglectus	0	201	269	58	111	470	0.735524	0.998435	0	0.00156495	0.3173
OR083_C074	ND5	1	0	0	0	0	62	639	Trogolophilus neglectus	0	197	269	57	116	466	0.729264	0.949922	0.03468	0.0500782	0.8491
OR083_C075	ND5	1	4	0	1	1	0	638	Trogolophilus neglectus	0	200	270	57	111	470	0.736677	1	0.16763	0	1
OR083_C080	ND5	1	0	0	0	0	16	639	Trogolophilus neglectus	0	201	270	57	111	471	0.737089	0.98748	0.00578	0.0125196	1
OR083_C084	ND5	1	19	0	1	1	95	638	Trogolophilus neglectus	0	202	261	64	111	463	0.725705	0.92163	0.60694	0.0799373	0.5344
OR083_C085	ND5	1	19	0	2	2	43	637	Trogolophilus neglectus	0	194	268	58	117	462	0.725275	0.963893	0.57225	0.0361068	0.3861
OR083_C086	ND5	1	0	0	0	0	9	639	Trogolophilus neglectus	0	201	269	59	110	470	0.735524	0.992175	0.00578	0.00782473	0.5062
OR083_C087	ND5	1	0	0	0	0	2	639	Trogolophilus neglectus	0	202	269	57	111	471	0.737089	0.998435	0.00578	0.00156495	0.3173
OR083_C089	ND5	1	10	0	2	2	98	637	Trogolophilus neglectus	0	193	262	63	119	455	0.714286	0.916797	0.37572	0.0832025	0.3623
OR083_C092	ND5	1	0	0	0	0	30	639	Trogolophilus neglectus	0	199	267	61	112	466	0.729264	0.974961	0.01734	0.0250391	0.3701
OR083_C093	ND5	1	1	0	3	3	88	636	Trogolophilus neglectus	0	196	266	59	115	462	0.726415	0.927673	0.63584	0.072327	0.9531
		43
Seq Name	Gene	Frequency	Stop codon	Insertion	Deletion	Indel	Point Mutation	Length	Blast Result	E-value	A	T	C	G	A+T	Base Composition	Nuc. Sim.	AA Dist.	p-distance	Bowkers
OR151_Orth	COI	24	0	0	0	0	0	658	Phlaeoba albonema	0	212	207	137	102	419	0.636778	1	0			Pamphagidae
OR151_C007	COI	1	1	0	0	0	77	658	Podismodes sp.	0	215	215	124	104	430	0.653495	0.93921	0.102326	0.0607903	0.0862	Prionotropis
OR151_C009	COI	1	1	0	0	0	112	658	Sinopodisma funiushana	1e-174	216	218	120	104	434	0.659574	0.908815	0.139535	0.0911854	0.0745	hystrix
OR151_C010	COI	1	0	0	0	0	2	658	Phlaeoba albonema	0	212	206	138	102	418	0.635258	0.99848	0.0046512	0.00151976	0.3173
OR151_C013	COI	1	0	0	0	0	2	658	Phlaeoba albonema	0	212	206	138	102	418	0.635258	0.99848	0	0.00151976	0.3173
OR151_C015	COI	1	0	0	0	0	2	658	Phlaeoba albonema	0	213	207	136	102	420	0.638298	0.99848	0.0046512	0.00151976	0.3173
OR151_C016	COI	1	0	0	0	0	2	658	Phlaeoba albonema	0	212	208	136	102	420	0.638298	0.99848	0	0.00151976	0.3173
OR151_C018	COI	1	0	0	0	0	2	658	Phlaeoba albonema	0	212	208	136	102	420	0.638298	0.99848	0.0046512	0.00151976	0.3173
OR151_C020	COI	1	0	0	0	0	2	658	Phlaeoba albonema	0	212	208	136	102	420	0.638298	0.99848	0	0.00151976	0.3173
OR151_C021	COI	1	0	0	0	0	10	658	Phlaeoba albonema	0	213	209	135	101	422	0.641337	0.992401	0.0139535	0.00759878	0.3679
OR151_C022	COI	1	0	0	0	0	2	658	Phlaeoba albonema	0	211	207	137	103	418	0.635258	0.99848	0.0046512	0.00151976	0.3173
OR151_C026	COI	1	0	0	0	0	61	658	Phlaeoba albonema	0	220	206	134	98	426	0.647416	0.952888	0.0837209	0.0471125	0.3284
OR151_C028	COI	1	0	0	0	0	2	658	Phlaeoba albonema	0	212	206	138	102	418	0.635258	0.99848	0	0.00151976	0.3173
OR151_C032	COI	1	0	0	0	0	27	658	Phlaeoba albonema	0	214	211	133	100	425	0.645897	0.978723	0.027907	0.0212766	0.3916
OR151_C033	COI	1	0	0	0	0	2	658	Phlaeoba albonema	0	212	208	136	102	420	0.638298	0.99848	0	0.00151976	0.3173
OR151_C034	COI	1	1	1	0	1	92	659	Phlaeoba albonema	6e-178	213	212	133	101	425	0.644917	0.927052	0.0883721	0.0729483	0.5532
OR151_C035	COI	1	0	0	0	0	59	658	Podismodes sp.	6e-178	213	214	129	102	427	0.648936	0.951368	0.0883721	0.0486322	0.2771
OR151_C038	COI	1	0	0	0	0	2	658	Phlaeoba albonema	0	212	206	138	102	418	0.635258	0.998	0	0.00151976	0.3173
OR151_C042	COI	1	0	0	0	0	2	658	Phlaeoba albonema	0	212	206	138	102	418	0.635258	0.99848	0.0046512	0.00151976	0.3173
OR151_C043	COI	1	0	0	0	0	2	658	Phlaeoba albonema	0	213	207	137	101	420	0.638298	0.99848	0.0046512	0.00151976	0.3173
OR151_C044	COI	1	0	0	0	0	14	658	Phlaeoba albonema	0	211	209	135	103	420	0.638298	0.989362	0.0186047	0.0106383	0.4346
OR151_C046	COI	1	0	0	0	0	147	658	Traulia minuta	0	211	218	126	103	429	0.651976	0.879939	0.172093	0.120061	0.4295
OR151_C047	COI	1	0	0	0	0	10	658	Phlaeoba albonema	0	211	209	135	103	420	0.638298	0.992401	0.0093023	0.00759878	0.3679
		46
Seq Name	Gene	Frequency	Stop codon	Insertion	Deletion	Indel	Point Mutation	Length	Blast Result	E-value	A	T	C	G	A+T	Base Composition	Nuc. Sim.	AA Dist.	p-distance	Bowkers
OR151_Orth	COII	19	2	0	0	0	0	817	Phlaeoba albonema	0	312	254	153	98	566	0.692778	1	0
OR151_C002	COII	2	10	0	1	1	173	815	Oedaleus decorus	1e-180	315	262	138	100	577	0.707975	0.887	0.773	0.11411	0.6638
OR151_C003	COII	1	2	0	0	0	2	817	Phlaeoba albonema	0	311	254	153	99	565	0.691554	0.999	0	0.00122399	0.3173
OR151_C006	COII	1	2	0	0	0	2	817	Phlaeoba albonema	0	312	255	152	98	567	0.694002	0.999	0	0.00122399	0.3173
OR151_C015	COII	1	15	1	2	3	208	845	Stenocatantops splendens	2e-124	329	269	138	109	598	0.707692	0.86	0.795	0.139679	0.1271
OR151_C019	COII	1	10	0	4	4	169	798	Filchnerella sunanensis	1e-155	305	257	140	96	562	0.704261	0.887	0.75	0.114035	0.7393
OR151_C023	COII	1	14	0	3	3	236	782	Filchnerella sunanensis	1e-155	298	243	134	107	541	0.691816	0.835	0.795	0.164962	0.4613
OR151_C026	COII	1	4	0	1	1	8	816	Arcyptera coreana	0	312	255	152	97	567	0.694853	0.995	0	0.00490196	0.5134
OR151_C027	COII	1	6	0	4	4	264	800	Filchnerella sunanensis	1e-135	303	236	149	112	539	0.67375	0.821	0.864	0.17875	0.0503
OR151_C028	COII	1	8	1	7	8	243	663	None	NA	257	202	117	87	459	0.692308	0.799	0.886	0.205479	0.0614
OR151_C032	COII	1	9	19	22	41	415	891	None	NA	330	163	133	265	493	0.553311	0.593	0.977	0.466757	0
OR151_C036	COII	1	1	1	2	3	185	684	Filchnerella sunanensis	6e-179	258	225	113	88	483	0.70614	0.854	0.795	0.146413	0.1448
OR151_C044	COII	1	9	0	3	3	269	813	Eucoptacra binghami	3e-127	305	253	137	118	558	0.686347	0.818	0.795	0.183272	0.0147
OR151_C053	COII	1	5	45	7	52	486	1882	None	NA	497	576	366	443	1073	0.570138	0.61	0.886	0.417193	0
OR151_C054	COII	1	2	0	2	2	243	814	Filchnerella sunanensis	0	306	264	139	105	570	0.700246	0.831	0.864	0.160934	0.3603
OR151_C061	COII	1	2	0	0	0	2	817	Phlaeoba albonema	0	312	253	153	99	565	0.691554	0.999	0.023	0.00122399	0.3173
OR151_C064	COII	1	5	1	7	8	301	647	None	NA	236	195	121	95	431	0.666151	0.735	0.795	0.267802	0.4702
OR151_C069	COII	1	2	0	16	16	101	197	None	NA	73	51	38	35	124	0.629442	0.695	0.999	0.385787	0.0903
OR151_C073	COII	1	5	5	3	8	293	1466	Buckellacris chilcotinae	7e-74	461	415	324	266	876	0.597544	0.8	0.886	0.206683	0.0702
OR151_C075	COII	1	10	26	16	42	486	896	None	NA	300	266	160	170	566	0.631696	0.573	0.909	0.457343	0.0243
OR151_C076	COII	1	2	0	0	0	2	817	Phlaeoba albonema	0	312	253	154	98	565	0.691554	0.999	0	0.00122399	0.3173
		40
Seq Name	Gene	Frequency	Stop codon	Insertion	Deletion	Indel	Point Mutation	Length	Blast Result	E-value	A	T	C	G	A+T	Base Composition	Nuc. Sim.	AA Dist.	p-distance	Bowkers
OR151_Orth	ND5	31	0	0	0	0	0	639	Arminda fuerteventurae	7e-118	143	339	65	92	482	0.754304	1	0
OR151_C134	ND5	1	0	0	0	0	2	639	Arminda fuerteventurae	7e-118	143	338	65	93	481	0.752739	0.998	0.006	0.00156495	0.3173
OR151_C149	ND5	1	0	0	0	0	2	639	Arminda fuerteventurae	7e-118	143	338	66	92	481	0.752739	0.998	0.006	0.00156495	0.3173
OR151_C150	ND5	1	0	0	0	0	7	639	Arminda fuerteventurae	7e-118	141	339	68	91	480	0.751174	0.994	0.809	0.00625978	0.406
OR151_C151	ND5	1	8	0	4	4	117	628	Dociostaurus maroccanus	1e-40	134	330	72	92	464	0.738854	0.901	0	0.0987261	0.4139
OR151_C152	ND5	1	0	0	0	0	2	639	Arminda fuerteventurae	7e-118	142	339	65	93	481	0.752739	0.998	0.584	0.00156495	0.3173
OR151_C160	ND5	1	9	0	1	1	22	637	Schistocerca gregaria	2e-73	148	335	67	87	483	0.758242	0.983	0.59	0.0172684	0.1017
OR151_C164	ND5	1	13	0	1	1	80	635	Arminda fuerteventurae	7e-118	138	343	63	91	481	0.75748	0.934	0.439	0.0661417	0.1695
OR151_C167	ND5	1	6	1	3	4	130	631	Dociostaurus maroccanus	6e-64	142	335	63	91	477	0.755943	0.889	0.029	0.111111	0.5205
OR151_C169	ND5	1	0	0	0	0	22	639	Schistocerca gregaria	4e-75	148	336	66	89	484	0.757433	0.983	0	0.0172144	0.2873
OR151_C178	ND5	1	0	0	0	0	4	639	Arminda fuerteventurae	7e-118	143	338	66	92	481	0.752739	0.997	0	0.00156495	0.3173
OR151_C179	ND5	1	0	0	0	0	2	639	Arminda fuerteventurae	7e-118	142	339	65	93	481	0.752739	0.998	0	0.00156495	0.3173
		42
Seq Name	Gene	Frequency	Stop codon	Insertion	Deletion	Indel	Point Mutation	Length	Blast Result	E-value	A	T	C	G	A+T	Base Composition	Nuc. Sim.	AA Dist.	p-distance	Bowkers
OR153_Orth	COI	38	0	0	0	0	0	658	Malgasia pauliani	1e-120	168	217	157	116	385	0.585106	1	0			Tridactylidae
OR153_C048	COI	1	0	0	0	0	2	658	Malgasia pauliani	9e-122	168	216	158	116	384	0.583587	0.99848	0.0046083	0.00151976	0.3173	Ellipes
OR153_C050	COI	1	2	1	0	1	0	659	Malgasia pauliani	9e-122	168	217	157	117	385	0.584219	1	0.391705	0	1	minutus
OR153_C057	COI	1	2	1	0	1	4	659	Malgasia pauliani	4e-120	168	219	155	117	387	0.587253	0.99696	0.396313	0.00303951	0.1573
OR153_C067	COI	1	0	0	0	0	2	658	Malgasia pauliani	9e-122	167	217	157	117	384	0.583587	0.99848	0	0.00151976	0.3173
OR153_C075	COI	1	0	0	0	0	2	658	Malgasia pauliani	2e-123	168	218	156	116	386	0.586626	0.99848	0.0046083	0.00151976	0.3173
OR153_C077	COI	1	0	0	0	0	2	658	Malgasia pauliani	4e-125	168	218	156	116	386	0.586626	0.99848	0.0046083	0.00151976	0.3173
OR153_C088	COI	1	0	0	0	0	2	658	Malgasia pauliani	9e-122	168	218	156	116	386	0.586626	0.99848	0	0.00151976	0.3173
		45
Seq Name	Gene	Frequency	Stop codon	Insertion	Deletion	Indel	Point Mutation	Length	Blast Result	E-value	A	T	C	G	A+T	Base Composition	Nuc. Sim.	AA Dist.	p-distance	Bowkers
OR153_Orth	COII	29	1	0	0	0	0	681	Anopheles squamifemur (Dip)	2e-84	211	235	148	87	446	0.654919	1	0
OR153_C002	COII	1	20	2	1	3	225	744	Hypoderma lineatum (Dip)	2e-49	232	247	163	102	479	0.643817	0.825	0.9429	0.175	0.3514
OR153_C030	COII	1	1	0	0	0	2	681	Anopheles squamifemur (Dip)	2e-84	212	234	148	87	446	0.654919	0.998532	0.0057	0.00146843	0.3173
OR153_C041	COII	1	23	2	2	4	259	733	Rhantus consputus (Coleop)	9e-33	238	237	164	94	475	0.648022	0.787202	0.8971	0.215774	0.269
OR153_C048	COII	1	1	0	0	0	2	681	Anopheles squamifemur (Dip)	8e-83	210	235	148	88	445	0.653451	0.998532	0.0057	0.00146843	0.3173
OR153_C053	COII	1	1	0	0	0	2	681	Anopheles squamifemur (Dip)	2e-84	210	235	148	88	445	0.653451	0.998532	0	0.00146843	0.3173
OR153_C059	COII	1	1	0	0	0	2	681	Anopheles squamifemur (Dip)	2e-84	210	235	148	88	445	0.653451	0.998532	0	0.00146843	0.3173
OR153_C065	COII	1	15	19	19	38	383	681	Anopheles squamifemur (Dip)	2e-84	234	211	87	149	445	0.653451	0.573379	0.9314	0.477686	0
OR153_C069	COII	1	14	19	19	38	381	681	Anopheles squamifemur (Dip)	8e-83	234	211	87	149	445	0.653451	0.575085	0.9314	0.477686	0
		37
Seq Name	Gene	Frequency	Stop codon	Insertion	Deletion	Indel	Point Mutation	Length	Blast Result	E-value	A	T	C	G	A+T	Base Composition	Nuc. Sim.	AA Dist.	p-distance	Bowkers
OR153_Orth	ND5	1	0	0	0	0	0	648	Panorpa japonica (Mecop)	2e-28	197	229	80	142	426	0.657407	1	0
OR153_C001	ND5	1	0	0	0	0	22	648	Panorpa japonica (Mecop)	5e-30	196	233	77	142	429	0.662037	0.983	0.005	0.0169753	0.2998
OR153_C002	ND5	1	0	0	0	0	4	648	Panorpa japonica (Mecop)	1e-26	196	228	81	143	424	0.654321	0.997	0	0.00308642	0.3679
OR153_C004	ND5	2	0	0	0	0	22	648	Carabus japonicus (Coleop)	2e-28	196	233	77	142	429	0.662037	0.983	0.005	0.0169753	0.2998
OR153_C005	ND5	8	0	0	0	0	20	648	Carabus japonicus (Coleop)	2e-28	196	234	76	142	430	0.66358	0.985	0.005	0.0154321	0.1116
OR153_C007	ND5	10	0	0	0	0	18	648	Carabus japonicus (Coleop)	2e-28	197	234	75	142	431	0.665123	0.986	0	0.0138889	0.0821
OR153_C011	ND5	1	0	0	0	0	20	648	Carabus japonicus (Coleop)	2e-28	197	233	76	142	430	0.66358	0.985	0	0.0154321	0.2636
OR153_C014	ND5	1	0	0	0	0	20	648	Carabus japonicus (Coleop)	2e-28	196	234	75	143	430	0.66358	0.985	0.005	0.0154321	0.0743
OR153_C020	ND5	1	0	0	0	0	20	648	Panorpa japonica (Mecop)	2e-28	197	233	76	142	430	0.66358	0.985	0.005	0.0154321	0.2636
OR153_C025	ND5	1	0	0	0	0	10	648	Panorpa japonica (Mecop)	2e-28	196	231	79	142	427	0.658951	0.993	0.005	0.00771605	0.3916
OR153_C029	ND5	1	0	0	0	0	20	648	Carabus japonicus (Coleop)	5e-30	197	233	76	142	430	0.66358	0.985	0	0.0154321	0.2636
OR153_C035	ND5	1	0	0	0	0	22	648	Panorpa japonica (Mecop)	2e-28	197	234	76	141	431	0.665123	0.983	0.005	0.0169753	0.1023
OR153_C037	ND5	1	0	0	0	0	22	648	Panorpa japonica (Mecop)	5e-30	196	233	77	142	429	0.662037	0.983	0.005	0.0169753	0.2998
OR153_C041	ND5	1	2	0	2	2	238	643	None	NA	185	243	73	142	428	0.66563	0.796	0.692	0.203733	0.5666
OR153_C044	ND5	1	2	0	2	2	236	643	None	NA	186	243	73	141	429	0.667185	0.798	0.692	0.202177	0.5688
OR153_C046	ND5	1	2	0	2	2	238	643	None	NA	185	243	73	142	428	0.66563	0.796	0.692	0.203733	0.5666
OR153_C047	ND5	1	0	0	0	0	20	648	Carabus japonicus (Coleop)	5e-30	196	234	75	143	430	0.66358	0.985	0	0.0154321	0.0743
		34
Seq Name	Gene	Frequency	Stop codon	Insertion	Deletion	Indel	Point Mutation	Length	Blast Result	E-value	A	T	C	G	A+T	Base Composition	Nuc. Sim.	AA Dist.	p-distance	Bowkers
OR166_Orth	COI	28	0	0	0	0	0	658	Gryllotalpa sp.	0	176	240	136	106	416	0.632219	1	0			Gryllotalpidae
OR166_C002	COI	1	0	0	0	0	2	658	Gryllotalpa sp.	0	176	239	137	106	415	0.630699	0.99848	0.0046	0.00151976	0.3173	Gryllotalpa
OR166_C019	COI	1	0	0	0	0	2	658	Gryllotalpa sp.	0	175	240	136	107	415	0.630699	0.99848	0.0046	0.00151976	0.3173	pluvialis
OR166_C025	COI	3	0	0	0	0	2	658	Gryllotalpa sp.	0	176	239	137	106	415	0.630699	0.99848	0.0046	0.00151976	0.3173
		33
Seq Name	Gene	Frequency	Stop codon	Insertion	Deletion	Indel	Point Mutation	Length	Blast Result	E-value	A	T	C	G	A+T	Base Composition	Nuc. Sim.	AA Dist.	p-distance	Bowkers
OR204_Orth	COI	27	0	0	0	0	0	658	Acrida willemsei	0	209	217	129	103	426	0.647416	1	0			Tristiridae
OR204_C009	COI	1	0	0	0	0	2	658	Acrida willemsei	0	209	218	128	103	427	0.648936	0.99848	0	0.00151976	0.3173	Tristira
OR204_C010	COI	1	0	0	0	0	0	658	Acrida willemsei	1e-180	208	217	129	104	425	0.645897	0.99848	0.0046512	0.00151976	0.3173	magellanica
OR204_C013	COI	1	0	0	0	0	0	658	Acrida willemsei	5e-174	207	218	127	106	425	0.645897	0.978723	0.027907	0.0212766	0.2606
OR204_C016	COI	1	0	0	0	0	0	662	Podismodes sp.	5e-164	217	214	129	102	431	0.651057	0.93465	0.0697674	0.0653495	0.4546
OR204_C027	COI	1	0	0	0	0	0	657	Caryanda neoelegans	4e-180	210	216	128	103	426	0.648402	0.992401	0.0046512	0.00608828	0.5724
OR204_C030	COI	1	0	0	0	0	0	658	Acrida willemsei	5e-179	206	222	123	107	428	0.650456	0.966565	0.027907	0.0334347	0.2393
OR204_C032	COI	1	0	0	0	0	44	658	Acrida willemsei	1e-180	208	217	129	104	425	0.645897	0.99848	0.0046512	0.00151976	0.3173
OR204_C034	COI	1	1	0	0	0	0	659	Podismodes sp.	4e-170	196	234	116	113	430	0.652504	0.849544	0.162791	0.150456	0.1151
OR204_C037	COI	1	0	0	0	0	2	658	Acrida willemsei	1e-180	210	216	129	103	426	0.647416	0.99848	0.0046512	0.00151976	0.3173
OR204_C038	COI	1	0	0	0	0	2	658	Acrida willemsei	1e-180	208	217	129	104	425	0.645897	0.99848	0	0.00151976	0.3173
OR204_C040	COI	1	0	0	0	0	40	658	Acrida willemsei	0	212	221	123	102	433	0.658055	0.969605	0.0139535	0.0303951	0.2857
OR204_C041	COI	1	0	0	0	0	2	658	Acrida willemsei	0	209	218	128	103	427	0.648936	0.99848	0	0.00151976	0.3173
OR204_C042	COI	1	0	0	0	0	32	658	Acrida willemsei	0	208	221	125	104	429	0.651976	0.975684	0.0139535	0.0243161	0.1301
OR204_C043	COI	1	0	0	0	0	6	658	Acrida willemsei	1e-180	208	219	127	104	427	0.648936	0.995441	0.0046512	0.00455927	0.2231
OR204_C045	COI	1	18	0	0	0	2	657	Acrida willemsei	4e-180	210	215	129	103	425	0.64688	0.998478	0.0046512	0.00152207	0.3173
OR204_C046	COI	1	0	0	0	0	0	658	Acrida willemsei	1e-180	210	217	129	102	427	0.648936	0.99848	0.0046512	0.00151976	0.3173
		43
Seq Name	Gene	Frequency	Stop codon	Insertion	Deletion	Indel	Point Mutation	Length	Blast Result	E-value	A	T	C	G	A+T	Base Composition	Nuc. Sim.	AA Dist.	p-distance	Bowkers
OR204_Orth	COII	22	6	0	0	0	0	811	Ognevia longipennis	0	312	278	123	98	590	0.727497	1	0
OR204_C142	COII	1	6	0	0	0	22	811	Ognevia longipennis	0	309	279	124	99	588	0.725031	0.986436	0.0135	0.0135635	0.521
OR204_C143	COII	1	6	0	0	0	2	811	Ognevia longipennis	0	312	279	122	98	591	0.72873	0.998767	0.0045	0.00123305	0.3173
OR204_C144	COII	1	17	1	0	1	30	812	Ognevia longipennis	1e-135	307	285	121	99	592	0.729064	0.981504	0.9054	0.0184957	0.1117
OR204_C146	COII	1	6	0	0	0	2	811	Ognevia longipennis	0	312	277	124	98	589	0.726264	0.998767	0.0045	0.00123305	0.3173
OR204_C147	COII	1	6	0	0	0	2	811	Ognevia longipennis	0	311	278	123	99	589	0.726264	0.998767	0	0.00123305	0.3173
OR204_C151	COII	1	6	0	0	0	2	811	Ognevia longipennis	0	313	278	123	97	591	0.72873	0.998767	0.0045	0.00123305	0.3173
OR204_C153	COII	1	7	0	1	1	4	810	Ognevia longipennis	0	312	277	123	98	589	0.72716	0.997531	0.1937	0.00246914	1
OR204_C156	COII	1	6	0	0	0	2	811	Ognevia longipennis	0	311	278	123	99	589	0.726264	0.998767	0.0045	0.00123305	0.3173
OR204_C158	COII	1	6	0	0	0	4	811	Ognevia longipennis	0	311	277	124	99	588	0.725031	0.997534	0	0.00246609	0.3679
OR204_C159	COII	1	6	0	0	0	2	811	Ognevia longipennis	0	311	278	123	99	589	0.726264	0.998767	0.0045	0.00123305	0.3173
OR204_C161	COII	1	28	1	1	2	51	811	Arcyptera coreana	0	305	277	126	103	582	0.717633	0.967901	0.8559	0.0320988	0.0948
OR204_C162	COII	1	29	0	1	1	84	810	Traulia szetschuanensis	0	304	285	117	104	589	0.72716	0.948148	0.9054	0.0518519	0.3184
OR204_C166	COII	1	6	0	0	0	2	811	Ognevia longipennis	0	312	277	124	98	589	0.726264	0.998767	0.0045	0.00123305	0.3173
OR204_C167	COII	1	6	0	0	0	2	811	Ognevia longipennis	0	311	278	123	99	589	0.726264	0.998767	0	0.00123305	0.3173
OR204_C168	COII	1	6	0	0	0	2	811	Ognevia longipennis	0	312	277	124	98	589	0.726264	0.998767	0.0045	0.00123305	0.3173
OR204_C175	COII	1	6	0	0	0	2	811	Ognevia longipennis	0	312	277	124	98	589	0.726264	0.998767	0	0.00123305	0.3173
OR204_C176	COII	1	6	0	0	0	2	811	Ognevia longipennis	0	311	278	123	99	589	0.726264	0.998767	0	0.00123305	0.3173
OR204_C183	COII	1	6	0	0	0	2	811	Ognevia longipennis	0	311	278	123	99	589	0.726264	0.998767	0.0045	0.00123305	0.3173
OR204_C184	COII	1	8	1	0	1	29	812	Ognevia longipennis	0	314	279	123	96	593	0.730296	0.981504	0.0991	0.0184957	0.8088
OR204_C187	COII	1	6	0	0	0	8	811	Traulia szetschuanensis	0	314	276	124	97	590	0.727497	0.995068	0.009	0.00493218	0.2615
OR204_C188	COII	1	6	0	0	0	2	811	Ognevia longipennis	0	312	277	124	98	589	0.726264	0.998767	0	0.00123305	0.3173
		43
Seq Name	Gene	Frequency	Stop codon	Insertion	Deletion	Indel	Point Mutation	Length	Blast Result	E-value	A	T	C	G	A+T	Base Composition	Nuc. Sim.	AA Dist.	p-distance	Bowkers
OR204_Orth	ND5	17	0	0	0	0	0	639	Acrotylus blondeli	2e-83	156	338	54	91	494	0.773083	1	0
OR204_C002	ND5	1	0	0	0	0	4	639	Acrotylus blondeli	2e-83	157	337	55	90	494	0.773083	0.997	0	0.00312989	0.3679
OR204_C003	ND5	1	0	0	0	0	2	639	Acrotylus blondeli	2e-83	156	337	55	91	493	0.771518	0.998	0	0.00156495	0.3173
OR204_C008	ND5	1	0	0	0	0	2	639	Acrotylus blondeli	2e-83	156	337	55	91	493	0.771518	0.998	0	0.00156495	0.3173
OR204_C017	ND5	1	0	0	0	0	178	639	Schistocerca gregaria	9e-92	150	332	67	90	482	0.754304	0.85	0.247	0.150235	0.2089
OR204_C020	ND5	1	0	0	0	0	4	639	Acrotylus blondeli	2e-83	156	336	56	91	492	0.769953	0.997	0.006	0.00312989	0.1573
OR204_C021	ND5	2	10	0	2	2	120	599	Acrotylus blondeli	2e-83	141	314	58	86	455	0.759599	0.893	0.621	0.106845	0.0566
OR204_C022	ND5	1	0	0	0	0	2	639	Acrotylus blondeli	2e-83	157	338	54	90	495	0.774648	0.998	0.006	0.00156495	0.3173
OR204_C023	ND5	1	4	0	4	4	124	628	Acrotylus blondeli	2e-83	149	329	61	89	478	0.761146	0.893	0.741	0.106688	0.2086
OR204_C025	ND5	1	3	0	3	3	179	624	Schistocerca gregaria	4e-170	150	318	67	89	468	0.75	0.837	0.684	0.163462	0.2805
OR204_C029	ND5	1	4	0	4	4	170	619	Acrotylus blondeli	2e-83	139	323	60	97	462	0.746365	0.85	0.655	0.150242	0.4768
OR204_C031	ND5	1	0	0	0	0	2	639	Acrotylus blondeli	2e-83	155	338	54	92	493	0.771518	0.998	0.006	0.00156495	0.3173
OR204_C032	ND5	1	7	0	4	4	135	631	Acrotylus blondeli	2e-83	151	327	59	94	478	0.757528	0.881	0.655	0.118859	0.2483
OR204_C035	ND5	1	4	0	4	4	166	619	Acrotylus blondeli	2e-83	139	323	60	97	462	0.746365	0.853	0.655	0.147011	0.4722
OR204_C037	ND5	1	0	0	0	0	40	639	Acrotylus blondeli	2e-83	157	338	54	90	495	0.774648	0.967	0.034	0.0328638	0.84
OR204_C038	ND5	1	0	0	0	0	4	639	Acrotylus blondeli	2e-83	157	339	53	90	496	0.776213	0.997	0.006	0.00312989	0.3679
OR204_C040	ND5	1	0	0	0	0	2	639	Acrotylus blondeli	2e-83	156	337	55	91	493	0.771518	0.998	0	0.00156495	0.3173
OR204_C045	ND5	1	4	0	2	2	101	622	Acrotylus blondeli	2e-83	143	328	58	93	471	0.757235	0.91	0.184	0.0900322	0.6772
OR204_C046	ND5	1	1	0	0	0	12	639	Acrotylus blondeli	2e-83	159	340	52	88	499	0.780908	0.991	0.011	0.00938967	0.1991
		36
Seq Name	Gene	Frequency	Stop codon	Insertion	Deletion	Indel	Point Mutation	Length	Blast Result	E-value	A	T	C	G	A+T	Base Composition	Nuc. Sim.	AA Dist.	p-distance	Bowkers
OR263_Orth	COI	2	0	0	0	0	0	658	Coptotettix cangshanensis	3e-171	203	212	143	100	415	0.630699	1	0			Tetrigidae
OR263_C048	COI	3	14	0	2	2	148	652	Epirrhoe hastulata (Lep)	4e-95	201	215	138	98	416	0.638037	0.881902	0.6603	0.118098	0.7792	Trachytettix
OR263_C049	COI	1	0	0	0	0	10	658	Coptotettix cangshanensis	2e-172	205	208	146	99	413	0.62766	0.992401	0	0.00759878	0.1718	horridus
OR263_C050	COI	1	14	0	2	2	90	633	Coptotettix cangshanensis	1e-135	197	202	137	97	399	0.630332	0.92575	0.8397	0.0742496	0.9189
OR263_C051	COI	1	0	0	0	0	12	658	Coptotettix cangshanensis	1e-170	204	208	146	100	412	0.62614	0.990881	0.0128	0.00911854	0.2615
OR263_C052	COI	1	14	0	2	2	150	652	Epirrhoe hastulata (Lep)	4e-95	201	215	139	97	416	0.638037	0.880368	0.6667	0.119632	0.6453
OR263_C053	COI	1	10	1	5	6	187	631	Tetrix guinanensis	1e-109	187	210	130	104	397	0.62916	0.84127	0.4808	0.15873	0.2925
OR263_C054	COI	23	0	0	0	0	8	658	Coptotettix cangshanensis	5e-174	205	209	145	99	414	0.629179	0.993921	0	0.00607903	0.2615
OR263_C057	COI	3	0	0	0	0	157	658	Libythea celtis (Lep)	1e-104	205	223	132	98	428	0.650456	0.87386	0.0577	0.12614	0.7187
OR263_C058	COI	1	0	0	0	0	48	658	Coptotettix cangshanensis	2e-172	205	201	151	101	406	0.617021	0.963526	0	0.0364742	0.1002
OR263_C063	COI	1	11	0	1	1	12	657	Coptotettix cangshanensis	2e-172	204	208	145	100	412	0.627093	0.990868	0.5321	0.00913242	0.2615
OR263_C066	COI	1	10	2	4	6	192	625	Elasmostethus humeralis (Hemip)	6e-29	189	203	123	110	392	0.6272	0.83119	0.6026	0.16881	0.0736
OR263_C069	COI	1	9	2	4	6	192	624	Elasmostethus humeralis (Hemip)	6e-29	189	202	123	110	391	0.626603	0.83119	0.6282	0.16881	0.0736
OR263_C073	COI	1	0	0	0	0	48	658	Coptotettix cangshanensis	1e-170	206	202	149	101	408	0.620061	0.963526	0.0064	0.0364742	0.0965
OR263_C075	COI	1	14	0	2	2	85	633	Coptotettix cangshanensis	1e-135	197	202	137	97	399	0.630332	0.92891	0.8397	0.07109	0.9169
OR263_C080	COI	1	0	0	0	0	10	658	Warramaba sp.	9e-112	204	209	145	100	413	0.62766	0.992401	0	0.00759878	0.3916
OR263_C081	COI	1	0	0	0	0	10	658	Coptotettix cangshanensis	1e-175	204	209	145	100	413	0.62766	0.992401	0.0064	0.00759878	0.3916
OR263_C082	COI	1	0	0	0	0	10	658	Coptotettix cangshanensis	2e-172	205	208	146	99	413	0.62766	0.992401	0.0064	0.00759878	0.1718
OR263_C083	COI	1	0	0	0	0	46	658	Coptotettix cangshanensis	2e-172	205	202	150	101	407	0.618541	0.965046	0	0.0349544	0.1388
OR263_C093	COI	1	0	0	0	0	10	658	Coptotettix cangshanensis	2e-172	205	208	146	99	413	0.62766	0.992401	0.0064	0.00759878	0.1718
OR263_C095	COI	1	0	0	0	0	10	658	Coptotettix cangshanensis	3e-171	204	209	145	100	413	0.62766	0.992401	0.0064	0.00759878	0.3916
OR263_C097	COI	2	0	0	0	0	48	658	Coptotettix longtanensis	1e-170	206	202	149	101	408	0.620061	0.963526	0	0.0364742	0.0965
OR263_C100	COI	1	11	0	1	1	8	657	Coptotettix cangshanensis	5e-174	205	209	144	99	414	0.630137	0.993912	0.5321	0.00608828	0.2615
OR263_C101	COI	1	0	0	0	0	34	658	Coptotettix longtanensis	5e-169	203	204	149	102	407	0.618541	0.974164	0	0.0258359	0.0876
OR263_C103	COI	1	0	0	0	0	10	658	Coptotettix cangshanensis	1e-169	205	208	146	99	413	0.62766	0.992401	0	0.00759878	0.1718
OR263_C108	COI	1	0	0	0	0	10	658	Coptotettix cangshanensis	1e-169	205	208	145	100	413	0.62766	0.992401	0.0064	0.00759878	0.2873
OR263_C111	COI	1	0	0	0	0	10	658	Coptotettix cangshanensis	1e-169	204	209	145	100	413	0.62766	0.992401	0.0064	0.00759878	0.3916
OR263_C116	COI	1	0	0	0	0	10	658	Coptotettix cangshanensis	1e-169	205	208	146	99	413	0.62766	0.992401	0.0064	0.00759878	0.1718
OR263_C122	COI	1	0	0	0	0	10	658	Coptotettix cangshanensis	1e-169	205	208	146	99	413	0.62766	0.992401	0	0.00759878	0.1718
OR263_C128	COI	1	0	0	0	0	10	658	Coptotettix cangshanensis	7e-173	204	209	145	100	413	0.62766	0.992401	0.0064	0.00759878	0.3916
OR263_C130	COI	1	0	0	0	0	10	658	Coptotettix cangshanensis	1e-169	205	208	146	99	413	0.62766	0.992401	0	0.00759878	0.1718
OR263_C137	COI	1	0	0	0	0	10	658	Coptotettix cangshanensis	1e-169	204	209	145	100	413	0.62766	0.992401	0	0.00759878	0.3916
OR263_C140	COI	1	0	0	0	0	12	658	Coptotettix cangshanensis	1e-168	204	210	144	100	414	0.629179	0.990881	0	0.00911854	0.7212
		61
Seq Name	Gene	Frequency	Stop codon	Insertion	Deletion	Indel	Point Mutation	Length	Blast Result	E-value	A	T	C	G	A+T	Base Composition	Nuc. Sim.	AA Dist.	p-distance	Bowkers
OR263_Orth	ND5	12	0	0	0	0	0	639	None	NA	142	320	61	116	462	0.723005	1	0
OR263_C102	ND5	1	9	0	1	1	0	638	None	NA	142	319	61	116	461	0.722571	1	0.58128	0	1
OR263_C109	ND5	1	9	0	1	1	0	638	None	NA	142	319	61	116	461	0.722571	1	0.58128	0	1
OR263_C111	ND5	1	9	0	1	1	0	638	None	NA	142	319	61	116	461	0.722571	1	0.58128	0	1
OR263_C113	ND5	1	9	0	1	1	2	638	None	NA	143	319	61	115	462	0.724138	0.998433	0.58128	0.0015674	0.3173
OR263_C135	ND5	1	0	0	0	0	2	639	None	NA	142	319	62	116	461	0.72144	0.998435	0.00493	0.00156495	0.3173
		17
Seq Name	Gene	Frequency	Stop codon	Insertion	Deletion	Indel	Point Mutation	Length	Blast Result	E-value	A	T	C	G	A+T	Base Composition	Nuc. Sim.	AA Dist.	p-distance	Bowkers
OR265_Orth	COI	31	0	0	0	0	0	658	Calliptamus italicus	0	216	208	132	102	424	0.644377	1	0			Romaleidae
OR265_C001	COI	2	0	0	0	0	2	658	Calliptamus italicus	0	215	206	133	104	421	0.639818	0.9984	0.005	0.00151976	0.3173	Xyleus
OR265_C003	COI	1	0	0	0	0	8	658	Calliptamus italicus	0	215	209	131	103	424	0.644377	0.9939	0.005	0.00607903	0.2615	modestus
OR265_C004	COI	1	0	0	0	0	2	657	Calliptamus italicus	0	214	208	132	103	422	0.642314	0.9984	0	0.00151976	0.3173
OR265_C012	COI	1	0	0	1	1	0	658	Calliptamus italicus	0	215	207	133	103	422	0.641337	1	0.071	0	1
OR265_C015	COI	1	4	0	0	0	2	646	Calliptamus italicus	0	215	202	125	104	417	0.645511	0.9984	0.005	0.00151976	0.3173
OR265_C016	COI	1	0	0	2	2	131	657	Schistocerca gregaria	4e-180	213	208	132	104	421	0.640791	0.89	0.55	0.109907	0.7942
OR265_C017	COI	1	0	0	1	1	2	658	Calliptamus italicus	0	215	207	133	103	422	0.641337	0.9984	0.005	0.00152207	0.3173
OR265_C023	COI	1	0	0	0	0	2	658	Calliptamus italicus	0	215	209	131	103	424	0.644377	0.9984	0	0.00151976	0.3173
OR265_C025	COI	1	0	0	0	0	2	658	Oedaleus decorus	0	216	207	132	103	423	0.642857	0.9984	0	0.00151976	0.3173
OR265_C026	COI	1	0	0	0	0	2	658	Calliptamus italicus	0	216	208	132	102	424	0.644377	0.9984	0.005	0.00151976	0.3173
OR265_C027	COI	1	0	0	0	0	2	658	Calliptamus italicus	0	215	206	134	103	421	0.639818	0.9984	0.005	0.00151976	0.3173
OR265_C028	COI	1	0	0	0	0	4	658	Calliptamus italicus	0	216	208	132	102	424	0.644377	0.9969	0	0.00303951	0.1573
OR265_C040	COI	1	0	0	0	0	2	658	Calliptamus italicus	0	215	208	132	103	423	0.642857	0.9984	0.005	0.00151976	0.3173
		45
Seq Name	Gene	Frequency	Stop codon	Insertion	Deletion	Indel	Point Mutation	Length	Blast Result	E-value	A	T	C	G	A+T	Base Composition	Nuc. Sim.	AA Dist.	p-distance	Bowkers
OR265_Orth	COII	30	4	0	0	0	0	809	Arcyptera coreana	0	304	259	133	113	563	0.695921	1	0
OR265_C055	COII	1	4	0	0	0	2	809	Arcyptera coreana	0	304	258	134	113	562	0.694685	0.998764	0.0038	0.00123609	0.3173
OR265_C056	COII	1	5	0	0	0	2	809	Arcyptera coreana	0	305	259	133	112	564	0.697157	0.998764	0	0.00123609	0.3173
OR265_C057	COII	1	4	0	0	0	6	809	Arcyptera coreana	0	305	257	135	112	562	0.694685	0.996292	0.0076	0.00370828	0.2231
OR265_C061	COII	1	4	0	0	0	2	809	Arcyptera coreana	0	304	258	134	113	562	0.694685	0.998764	0	0.00123609	0.3173
OR265_C063	COII	1	4	0	0	0	2	809	Arcyptera coreana	0	303	259	133	114	562	0.694685	0.998764	0	0.00123609	0.3173
OR265_C064	COII	4	4	0	0	0	2	809	Arcyptera coreana	0	305	259	132	113	564	0.697157	0.998764	0.0038	0.00123609	0.3173
OR265_C065	COII	1	4	0	0	0	2	809	Arcyptera coreana	0	305	259	133	112	564	0.697157	0.998764	0.0038	0.00123609	0.3173
OR265_C068	COII	1	4	0	0	0	6	809	Arcyptera coreana	0	304	258	133	114	562	0.694685	0.996292	0.0076	0.00370828	0.3916
OR265_C070	COII	1	4	0	0	0	2	809	Arcyptera coreana	0	305	259	133	112	564	0.697157	0.998764	0.0038	0.00123609	0.3173
OR265_C074	COII	1	4	0	0	0	2	809	Arcyptera coreana	0	303	259	133	114	562	0.694685	0.998764	0.0038	0.00123609	0.3173
OR265_C078	COII	1	4	0	0	0	6	809	Arcyptera coreana	0	304	258	134	113	562	0.694685	0.996292	0.0076	0.00370828	0.6065
OR265_C084	COII	1	4	0	0	0	2	809	Arcyptera coreana	0	305	259	133	112	564	0.697157	0.998764	0.0038	0.00123609	0.3173
OR265_C085	COII	1	4	0	0	0	2	809	Arcyptera coreana	0	303	259	133	114	562	0.694685	0.998764	0	0.00123609	0.3173
OR265_C089	COII	1	4	0	0	0	2	809	Arcyptera coreana	0	303	259	133	114	562	0.694685	0.998764	0	0.00123609	0.3173
		47
Seq Name	Gene	Frequency	Stop codon	Insertion	Deletion	Indel	Point Mutation	Length	Blast Result	E-value	A	T	C	G	A+T	Base Composition	Nuc. Sim.	AA Dist.	p-distance	Bowkers
OR265_Orth	ND5	27	0	0	0	0	0	639	Schistocerca gregaria gregaria	3e-112	130	332	71	106	462	0.723005	1	0
OR265_C049	ND5	1	0	0	0	0	2	639	Schistocerca gregaria gregaria	1e-110	130	331	72	106	461	0.72144	0.998435	0	0.00156495	0.3173
OR265_C053	ND5	1	1	0	0	0	4	639	Schistocerca gregaria gregaria	1e-110	131	331	72	105	462	0.723005	0.99687	0	0.00312989	0.3679
OR265_C058	ND5	1	0	0	0	0	2	639	Schistocerca gregaria gregaria	1e-110	130	331	71	107	461	0.72144	0.998435	0	0.00156495	0.3173
OR265_C062	ND5	1	0	0	0	0	2	639	Schistocerca gregaria gregaria	1e-110	130	331	72	106	461	0.72144	0.998435	0.0049	0.00156495	0.3173
OR265_C064	ND5	1	0	0	0	0	2	639	Schistocerca gregaria gregaria	3e-112	129	332	71	107	461	0.72144	0.998435	0.0049	0.00156495	0.3173
OR265_C065	ND5	1	0	0	0	0	2	639	Schistocerca gregaria gregaria	3e-112	130	331	72	106	461	0.72144	0.998435	0	0.00156495	0.3173
OR265_C066	ND5	1	0	0	0	0	2	639	Schistocerca gregaria gregaria	3e-112	130	331	72	106	461	0.72144	0.998435	0.0049	0.00156495	0.3173
OR265_C069	ND5	1	0	0	0	0	2	639	Schistocerca gregaria gregaria	6e-104	130	331	72	106	461	0.72144	0.998435	0.0049	0.00156495	0.3173
OR265_C070	ND5	1	7	1	1	2	0	639	Schistocerca gregaria gregaria	6e-114	130	332	71	106	462	0.723005	1	0.4878	0	1
OR265_C072	ND5	1	0	0	0	0	2	639	Schistocerca gregaria gregaria	1e-110	129	332	71	107	461	0.72144	0.998435	0.0049	0.00156495	0.3173
OR265_C077	ND5	1	0	0	0	0	2	639	Schistocerca gregaria gregaria	3e-112	130	333	71	105	463	0.72457	0.998435	0.0049	0.00156495	0.3173
OR265_C078	ND5	1	0	0	0	0	1	639	Schistocerca gregaria gregaria	1e-111	130	331	71	107	461	0.72144	0.998435	0	0.00156495	0.3173
OR265_C084	ND5	1	0	0	0	0	4	639	Schistocerca gregaria gregaria	6e-109	130	330	72	107	460	0.719875	0.99687	0.0098	0.00312989	0.3679
OR265_C085	ND5	1	0	0	0	0	2	639	Schistocerca gregaria gregaria	6e-114	131	332	71	105	463	0.72457	0.998435	0	0.00156495	0.3173
OR265_C086	ND5	1	0	0	0	0	2	639	Schistocerca gregaria gregaria	6e-114	129	332	72	106	461	0.72144	0.998435	0.0049	0.00156495	0.3173
OR265_C088	ND5	1	0	0	0	0	2	639	Schistocerca gregaria gregaria	6e-114	130	331	72	106	461	0.72144	0.998435	0	0.00156495	0.3173
OR265_C093	ND5	1	0	0	0	0	2	639	Schistocerca gregaria gregaria	1e-110	130	331	72	106	461	0.72144	0.998435	0	0.00156495	0.3173
OR265_C094	ND5	1	0	0	0	0	2	639	Schistocerca gregaria gregaria	3e-112	130	331	72	106	461	0.72144	0.998435	0	0.00156495	0.3173
		45
Seq Name	Gene	Frequency	Stop codon	Insertion	Deletion	Indel	Point Mutation	Length	Blast Result	E-value	A	T	C	G	A+T	Base Composition	Nuc. Sim.	AA Dist.	p-distance	Bowkers
OR282_Orth	COI	18	0	0	0	0	0	658	Atractomorpha sinensis	0	227	207	121	103	434	0.659574	1	0			Pyrgamorphidae
OR282_C006	COI	1	0	0	0	0	2	658	Atractomorpha sinensis	0	227	206	122	103	433	0.658055	0.99848	0	0.00151976	0.3173	Atractomorpha
OR282_C007	COI	1	0	0	0	0	4	658	Atractomorpha sinensis	0	226	206	121	105	432	0.656535	0.99696	0.0046	0.00303951	0.3679	sinensis
OR282_C012	COI	1	0	0	0	0	2	658	Atractomorpha sinensis	0	226	207	121	104	433	0.658055	0.99848	0	0.00151976	0.3173
OR282_C014	COI	1	0	0	0	0	4	658	Atractomorpha sinensis	0	227	205	123	103	432	0.656535	0.99696	0	0.00303951	0.1573
Seq Name	Gene	Frequency	Stop codon	Insertion	Deletion	Indel	Point Mutation	Length	Blast Result	E-value	A	T	C	G	A+T	Base Composition	Nuc. Sim.	AA Dist.	p-distance	Bowkers
OR282_Orth	COII	27	2	0	0	0	0	765	Atractomorpha sinensis	0	304	245	122	94	549	0.717647	1	0
OR282_C101	COII	1	2	0	0	0	4	765	Atractomorpha sinensis	0	302	245	122	96	547	0.715033	0.997386	0.00407	0.00261438	0.1573
OR282_C106	COII	1	2	0	0	0	16	765	Atractomorpha sinensis	0	302	242	125	96	544	0.711111	0.989542	0.0122	0.0104575	0.2873
OR282_C107	COII	1	2	0	0	0	2	765	Atractomorpha sinensis	0	303	246	122	94	549	0.717647	0.998693	0.00407	0.00130719	0.3173
OR282_C110	COII	1	2	0	0	0	2	765	Atractomorpha sinensis	0	304	244	123	94	548	0.71634	0.998693	0.00407	0.00130719	0.3173
OR282_C117	COII	1	2	0	0	0	4	765	Atractomorpha sinensis	0	303	244	123	95	547	0.715033	0.997386	0	0.00261438	0.3679
OR282_C118	COII	1	2	0	3	3	2	762	Atractomorpha sinensis	0	300	245	123	94	545	0.715223	0.998688	0.0935	0.00131234	0.3173
OR282_C122	COII	1	2	0	0	0	2	765	Atractomorpha sinensis	0	303	245	122	95	548	0.71634	0.998693	0	0.00130719	0.3173
OR282_C123	COII	1	3	0	1	1	0	764	Atractomorpha sinensis	0	303	245	122	94	548	0.717277	1	0.03252	0	1
OR282_C125	COII	1	5	0	1	1	2	764	Atractomorpha sinensis	0	303	244	123	94	547	0.715969	0.998691	0.05691	0.0013089	0.3173
OR282_C126	COII	1	2	0	0	0	2	765	Atractomorpha sinensis	0	303	245	122	95	548	0.71634	0.998693	0.00407	0.00130719	0.3173
OR282_C133	COII	1	2	0	0	0	2	765	Atractomorpha sinensis	0	303	245	122	95	548	0.71634	0.998693	0.00407	0.00130719	0.3173
OR282_C134	COII	1	5	0	2	2	2	763	Atractomorpha sinensis	0	301	245	122	95	546	0.715596	0.998689	0.06098	0.00131062	0.3173
OR282_C136	COII	1	3	0	1	1	0	764	Atractomorpha sinensis	0	303	245	122	94	548	0.717277	1	0.03659	0	1
OR282_C139	COII	1	2	0	0	0	2	765	Atractomorpha sinensis	0	303	245	122	95	548	0.71634	0.998693	0	0.00130719	0.3173
OR282_C140	COII	1	2	0	1	1	0	764	Atractomorpha sinensis	0	303	245	122	94	548	0.717277	1	0.00407	0	1
		42
Seq Name	Gene	Frequency	Stop codon	Insertion	Deletion	Indel	Point Mutation	Length	Blast Result	E-value	A	T	C	G	A+T	Base Composition	Nuc. Sim.	AA Dist.	p-distance	Bowkers
OR290_Orth	COI	22	0	0	0	0	0	658	Qinlingacris choui	2e-152	234	214	119	91	448	0.680851	1	0			Trigonopterygidae
OR290_C003	COI	1	5	0	0	0	0	658	Warramaba virgo	5e-134	241	213	116	88	454	0.68997	0.879756	0.224719	0.120244	0.4316	Trigonopteryx
OR290_C005	COI	1	0	1	1	2	147	658	Traulia minuta	5e-144	244	214	117	83	458	0.696049	0.920973	0.185393	0.0790274	0.1888	hopei
OR290_C011	COI	1	0	0	0	0	2	658	Qinlingacris choui	1e-150	234	215	118	91	449	0.682371	0.99848	0	0.00151976	0.3173
OR290_C019	COI	1	9	0	0	0	0	641	Warramaba picta	5e-129	227	211	113	90	438	0.683307	0.909516	0.213483	0.0904836	0.6663
OR290_C022	COI	1	0	0	0	0	99	658	Oedaleus decorus asiaticus	5e-154	245	217	113	83	462	0.702128	0.922492	0.162921	0.0775076	0.0842
OR290_C023	COI	1	6	0	0	0	2	663	Warramaba picta	2e-118	247	220	109	87	467	0.704374	0.882801	0.241573	0.117199	0.2751
OR290_C025	COI	1	0	0	0	0	0	658	Qinlingacris choui	1e-150	234	213	120	91	447	0.679331	0.99848	0.005618	0.00151976	0.3173
OR290_C027	COI	1	0	0	0	0	0	658	Qinlingacris choui	1e-150	234	215	118	91	449	0.682371	0.99848	0.005618	0.00151976	0.3173
OR290_C029	COI	1	0	0	0	0	148	658	Qinlingacris choui	2e-152	233	214	119	92	447	0.679331	0.99848	0	0.00151976	0.3173
OR290_C030	COI	1	0	0	0	0	0	658	Diabolocatantops pinguis	5e-129	237	218	114	89	455	0.691489	0.879939	0.275281	0.120061	0.7421
OR290_C033	COI	1	0	0	0	0	0	658	Qinlingacris choui	1e-150	234	215	118	91	449	0.682371	0.99848	0.005618	0.00151976	0.3173
OR290_C037	COI	1	0	0	0	0	0	658	Diabolocatantops pinguis	1e-140	242	220	108	88	462	0.702128	0.911854	0.207865	0.0881459	0.2242
OR290_C040	COI	1	0	0	0	0	38	658	Qinlingacris choui	1e-150	232	215	119	92	447	0.679331	0.99696	0.011236	0.00303951	0.3679
OR290_C041	COI	1	0	0	0	0	0	658	Diabolocatantops pinguis	1e-140	239	216	116	87	455	0.691489	0.969605	0.0674157	0.0303951	0.1412
OR290_C042	COI	1	4	0	0	0	0	587	Warramaba picta	7.9e-92	219	192	97	79	411	0.70017	0.911414	0.207865	0.088586	0.0948
		37
Seq Name	Gene	Frequency	Stop codon	Insertion	Deletion	Indel	Point Mutation	Length	Blast Result	E-value	A	T	C	G	A+T	Base Composition	Nuc. Sim.	AA Dist.	p-distance	Bowkers
OR290_Orth	COII	2	2	0	0	0	0	799	Oxya chinensis	2e-104	349	254	121	75	603	0.754693	1	0
OR290_C189	COII	1	2	0	0	0	2	799	Oxya chinensis	1e-102	349	253	122	75	602	0.753442	0.998748	0	0.00125156	0.3173
OR290_C190	COII	1	15	3	3	6	228	800	Oedaleus decorus asiaticus	3e-97	337	262	111	90	599	0.74875	0.839849	0.63839	0.160151	0.0024
OR290_C191	COII	1	19	1	5	6	278	785	Oedaleus decorus asiaticus	2e-75	333	260	110	82	593	0.755414	0.799745	0.91071	0.200255	0.1806
OR290_C194	COII	1	5	1	0	1	175	800	Oedaleus decorus asiaticus	3e-102	341	262	115	82	603	0.75375	0.882353	0.12946	0.117647	0.3468
		6
Seq Name	Gene	Frequency	Stop codon	Insertion	Deletion	Indel	Point Mutation	Length	Blast Result	E-value	A	T	C	G	A+T	Base Composition	Nuc. Sim.	AA Dist.	p-distance	Bowkers
OR290_Orth	ND5	16	0	0	0	0	0	639	Chorthippus parallelus	1e-30	149	360	55	75	509	0.796557	1	0
OR290_C095	ND5	1	0	0	0	0	4	639	Chorthippus parallelus	3e-27	149	358	57	75	507	0.793427	0.99687	0	0.00312989	0.1573
OR290_C097	ND5	1	8	1	4	5	112	458	None	NA	120	236	38	64	356	0.777293	0.864333	0.60902	0.135667	0.413
OR290_C098	ND5	1	0	0	0	0	2	639	Chorthippus parallelus	6e-29	149	359	56	75	508	0.794992	0.998435	0	0.00156495	0.3173
OR290_C099	ND5	1	6	0	1	1	0	637	Chorthippus parallelus	1e-30	149	358	55	75	507	0.795918	1	0.43609	0	1
OR290_C101	ND5	1	0	0	0	0	2	639	Chorthippus parallelus	1e-30	149	359	56	75	508	0.794992	0.998435	0.00752	0.00156495	0.3173
OR290_C102	ND5	1	0	0	0	0	2	639	Chorthippus parallelus	1e-30	149	359	56	75	508	0.794992	0.998435	0	0.00156495	0.3173
OR290_C103	ND5	1	13	0	1	1	0	638	Chorthippus parallelus	1e-30	149	359	55	75	508	0.796238	1	0.41353	0	1
OR290_C107	ND5	1	11	0	1	1	47	638	Chorthippus parallelus	1e-30	140	354	59	85	494	0.774295	0.962382	0.42105	0.0376176	0.0275
OR290_C109	ND5	1	0	0	0	0	4	639	Chorthippus parallelus	6e-29	150	359	55	75	509	0.796557	0.99687	0.00752	0.00312989	0.3679
OR290_C110	ND5	1	0	0	0	0	2	639	Chorthippus parallelus	6e-29	148	360	55	76	508	0.794992	0.998435	0.00752	0.00156495	0.3173
OR290_C112	ND5	1	10	0	1	1	0	638	Chorthippus parallelus	1e-30	149	359	55	75	508	0.796238	1	0.04511	0	1
OR290_C119	ND5	1	13	0	1	1	0	638	Chorthippus parallelus	1e-30	149	359	55	75	508	0.796238	1	0.41353	0	1
OR290_C121	ND5	1	0	0	0	0	2	639	Chorthippus parallelus	1e-30	148	360	55	76	508	0.794992	0.998435	0	0.00156495	0.3173
OR290_C128	ND5	1	7	0	2	2	189	623	None	NA	157	332	58	76	489	0.784912	0.833066	0.57143	0.166934	0.2841
OR290_C131	ND5	1	13	0	1	1	0	638	Chorthippus parallelus	1e-30	149	359	55	75	508	0.796238	1	0.41353	0	1
OR290_C134	ND5	1	13	0	1	1	0	638	Chorthippus parallelus	1e-30	149	359	55	75	508	0.796238	1	0.41353	0	1
		32
Seq Name	Gene	Frequency	Stop codon	Insertion	Deletion	Indel	Point Mutation	Length	Blast Result	E-value	A	T	C	G	A+T	Base Composition	Nuc. Sim.	AA Dist.	p-distance	Bowkers
OR293_Orth	COI	28	0	0	0	0	0	658	Chorthippus parallelus	4e-140	220	208	136	94	428	0.650456	1	0			Pneumoridae
OR293_C002	COI	1	0	0	0	0	8	658	Chorthippus parallelus	9e-137	220	212	132	94	432	0.656535	0.993921	0.0140845	0.00607903	0.0455	Physemacris
OR293_C006	COI	1	0	0	0	0	40	658	Anapodisma rufipennis	3e-136	218	209	137	94	427	0.648936	0.969605	0.0046948	0.0303951	0.8557	variolosa
OR293_C008	COI	1	0	0	0	0	2	658	Chorthippus parallelus	4e-140	220	209	135	94	429	0.651976	0.99848	0	0.00151976	0.3173
OR293_C009	COI	1	0	0	0	0	64	658	Anapodisma rufipennis	1e-134	219	209	134	96	428	0.650456	0.951368	0.0187793	0.0486322	0.4408
OR293_C011	COI	1	0	0	0	0	2	658	Chorthippus parallelus	2e-138	220	209	135	94	429	0.651976	0.99848	0.0046948	0.00151976	0.3173
OR293_C012	COI	1	15	0	2	2	141	656	Diabolocatantops pinguis	5e-109	225	209	124	98	434	0.661585	0.887195	0.0985915	0.112805	0.1196
OR293_C015	COI	1	0	0	0	0	121	658	Oedaleus decorus asiaticus	3e-151	226	207	128	97	433	0.658055	0.905775	0.056338	0.0942249	0.1103
OR293_C017	COI	1	0	0	0	0	2	658	Chorthippus parallelus	2e-138	221	208	136	93	429	0.651976	0.99848	0.0046948	0.00151976	0.3173
OR293_C020	COI	1	0	0	1	1	0	656	Chorthippus parallelus	7e-138	219	207	136	94	426	0.64939	1	0	0	1
OR293_C024	COI	1	0	0	0	0	4	658	Chorthippus parallelus	4e-140	219	207	137	95	426	0.647416	0.99696	0.0046948	0.00303951	0.3679
OR293_C027	COI	1	0	0	0	0	2	658	Chorthippus parallelus	2e-138	219	209	136	94	428	0.650456	0.99848	0	0.00151976	0.3173
OR293_C031	COI	1	0	0	0	0	2	658	Chorthippus parallelus	2e-138	221	208	136	93	429	0.651976	0.99848	0.0046948	0.00151976	0.3173
OR293_C034	COI	1	0	0	0	0	2	658	Chorthippus parallelus	2e-138	219	208	136	95	427	0.648936	0.99848	0	0.00151976	0.3173
OR293_C039	COI	1	0	0	0	0	2	658	Chorthippus parallelus	9e-142	219	208	136	95	427	0.648936	0.99848	0	0.00151976	0.3173
OR293_C044	COI	1	0	0	0	0	7	658	Chorthippus parallelus	9e-137	220	212	132	94	432	0.656535	0.993921	0.0093897	0.00607903	0.0455
OR293_C046	COI	1	1	0	0	0	175	658	Phlaeoba albonema	7e-153	239	202	126	91	441	0.670213	0.855623	0.122066	0.144377	0.0497
		44
Seq Name	Gene	Frequency	Stop codon	Insertion	Deletion	Indel	Point Mutation	Length	Blast Result	E-value	A	T	C	G	A+T	Base Composition	Nuc. Sim.	AA Dist.	p-distance	Bowkers
OR293_Orth	ND5	11	0	0	0	0	0	639	Arminda latifrons	2e-44	173	311	70	85	484	0.757433	1	0
OR293_C004	ND5	1	0	0	0	0	2	639	Arminda latifrons	2e-44	172	311	70	86	483	0.755869	0.998	0.7	0.00156495	0.3173
OR293_C006	ND5	1	8	0	1	1	141	637	None	NA	165	313	67	92	478	0.750392	0.881	0.599	0.119309	0.7479
OR293_C010	ND5	1	13	1	1	2	141	638	None	NA	166	314	67	91	480	0.752351	0.881	0.88	0.119309	0.6789
OR293_C013	ND5	1	5	0	5	5	165	617	Podisma pedestris	6e-64	156	302	66	93	458	0.742301	0.856	0.789	0.144246	0.4254
OR293_C014	ND5	1	0	0	0	0	2	639	Arminda latifrons	2e-44	174	311	70	84	485	0.758998	0.998	0.7	0.00156495	0.3173
OR293_C021	ND5	1	11	23	12	35	346	737	None	NA	272	225	93	147	497	0.674355	0.613	0.908	0.440351	0
OR293_C022	ND5	1	0	0	0	0	2	639	Arminda latifrons	2e-44	173	312	70	84	485	0.758998	0.998	0	0.00156495	0.3173
OR293_C026	ND5	1	9	0	1	1	152	629	Arminda latifrons	2e-44	168	304	68	89	472	0.750397	0.871	0.613	0.128776	0.7049
OR293_C029	ND5	1	1	0	0	0	2	639	Arminda latifrons	2e-44	174	311	69	85	485	0.758998	0.998	0	0.00156495	0.3173
OR293_C037	ND5	1	6	0	4	4	160	621	Arminda latifrons	2e-44	163	313	60	85	476	0.766506	0.863	0.614	0.136876	0.343
OR293_C039	ND5	1	14	0	2	2	104	635	Acrida willemsei	3e-52	167	318	68	82	485	0.76378	0.917	0.606	0.0834646	0.3424
OR293_C041	ND5	1	1	1	1	2	2	639	Dociostaurus maroccanus	8e-43	174	309	71	85	483	0.755869	0.998	0.056	0.0015674	0.3173
OR293_C044	ND5	1	18	0	3	3	120	634	Stethophyma grossum	6e-44	167	314	68	85	481	0.758675	0.904	0.718	0.0962145	0.8777
		24
Seq Name	Gene	Frequency	Stop codon	Insertion	Deletion	Indel	Point Mutation	Length	Blast Result	E-value	A	T	C	G	A+T	Base Composition	Nuc. Sim.	AA Dist.	p-distance	Bowkers
OR295_Orth	COI	28	0	0	0	0	0	658	Chorthippus parallelus	0	219	229	108	102	448	0.680851	1	0			Lentulidae
OR295_C003	COI	1	0	0	1	1	2	657	Chorthippus parallelus	0	220	228	108	101	448	0.681887	0.998478	0.0050251	0.00152439	0.3173	Lentula
OR295_C005	COI	1	26	0	4	4	186	638	Chorthippus parallelus	0	201	215	120	102	416	0.652038	0.840125	0.266332	0.160126	0.2648	callani
OR295_C007	COI	1	0	0	0	0	4	658	Chorthippus parallelus	0	219	229	108	102	448	0.680851	0.99696	0.0100503	0.00304414	1
OR295_C008	COI	1	0	0	0	0	2	658	Chorthippus parallelus	0	218	229	108	103	447	0.679331	0.99848	0	0.00152207	0.3173
OR295_C009	COI	1	0	0	0	0	2	658	Chorthippus parallelus	0	219	228	109	102	447	0.679331	0.99848	0	0.00152207	0.3173
OR295_C010	COI	1	0	0	0	0	2	658	Chorthippus parallelus	0	219	228	109	102	447	0.679331	0.99848	0.0050251	0.00152207	0.3173
OR295_C011	COI	1	0	0	0	0	2	658	Chorthippus parallelus	0	219	230	107	102	449	0.682371	0.99848	0.0050251	0.00152207	0.3173
OR295_C012	COI	1	0	0	0	0	2	658	Chorthippus parallelus	0	218	229	108	103	447	0.679331	0.99848	0.0050251	0.00152207	0.3173
OR295_C014	COI	1	0	0	0	0	2	658	Chorthippus parallelus	0	220	229	108	101	449	0.682371	0.99848	0.0050251	0.00152207	0.3173
OR295_C017	COI	1	0	0	0	0	4	658	Chorthippus parallelus	0	220	228	109	101	448	0.680851	0.99696	0.0100503	0.00304414	0.3679
OR295_C018	COI	1	0	0	0	0	2	658	Chorthippus parallelus	0	218	229	108	103	447	0.679331	0.99848	0	0.00152207	0.3173
OR295_C019	COI	1	0	0	0	0	2	658	Chorthippus parallelus	0	219	228	109	102	447	0.679331	0.99848	0.0050251	0.00152207	0.3173
OR295_C029	COI	1	0	0	0	0	41	658	Chorthippus parallelus	0	219	229	109	101	448	0.680851	0.968085	0.040201	0.0319635	0.6347
OR295_C033	COI	1	3	2	0	2	184	665	Chorthippus parallelus	0	219	216	130	100	435	0.654135	0.851064	0.251256	0.149163	0.1543
OR295_C040	COI	1	0	0	0	0	2	658	Chorthippus parallelus	0	219	228	109	102	447	0.679331	0.99848	0	0.00152207	0.3173
		43
Seq Name	Gene	Frequency	Stop codon	Insertion	Deletion	Indel	Point Mutation	Length	Blast Result	E-value	A	T	C	G	A+T	Base Composition	Nuc. Sim.	AA Dist.	p-distance	Bowkers
OR295_Orth	COII	27	8	0	0	0	0	811	Acrida willemsei	0	330	272	120	89	602	0.742293	1	0
OR295_C004	COII	1	8	0	0	0	2	811	Acrida willemsei	0	329	272	120	90	601	0.74106	0.998	0	0.00123305	0.3173
OR295_C009	COII	1	1	0	18	18	96	202	None	NA	51	70	40	41	121	0.59901	0.698	0.93	0.358209	0.082
OR295_C011	COII	1	4	6	25	31	294	538	None	NA	209	133	78	118	342	0.635688	0.617	0.965	0.432	0.0001
OR295_C012	COII	1	9	0	0	0	127	811	Acrida willemsei	0	320	271	124	96	591	0.72873	0.919	0.14	0.081381	0.1306
OR295_C015	COII	1	8	0	0	0	2	811	Acrida willemsei	0	329	272	120	90	601	0.74106	0.999	0	0.00123305	0.3173
OR295_C020	COII	1	13	37	7	44	501	1550	None	NA	363	444	399	344	807	0.520645	0.566	0.912	0.489975	0
OR295_C023	COII	1	8	0	0	0	6	811	Acrida willemsei	0	331	272	120	88	603	0.743527	0.996	0	0.00369914	0.6065
OR295_C027	COII	1	8	0	0	0	2	811	Acrida willemsei	0	330	271	121	89	601	0.74106	0.999	0	0.00123305	0.3173
OR295_C030	COII	1	13	47	5	52	474	1427	None	NA	403	424	313	287	827	0.579537	0.62	0.895	0.468434	0
OR295_C031	COII	1	8	0	0	0	2	811	Acrida willemsei	0	329	272	120	90	601	0.74106	0.999	0	0.00123305	0.3173
OR295_C037	COII	1	8	0	0	0	2	811	Acrida willemsei	0	330	271	121	89	601	0.74106	0.999	0	0.00123305	0.3173
OR295_C038	COII	1	10	26	14	40	518	943	None	NA	270	282	215	176	552	0.585366	0.549	0.93	0.475069	0
OR295_C039	COII	1	10	1	0	1	172	812	Acrida willemsei	0	317	283	118	94	600	0.738916	0.889	0.175	0.110974	0.3931
OR295_C042	COII	1	8	0	0	0	2	811	Acrida willemsei	0	329	272	120	90	601	0.74106	0.999	0	0.00123305	0.3173
OR295_C043	COII	1	8	0	0	0	2	811	Acrida willemsei	0	329	272	120	90	601	0.74106	0.999	0	0.00123305	0.3173
		42
Seq Name	Gene	Frequency	Stop codon	Insertion	Deletion	Indel	Point Mutation	Length	Blast Result	E-value	A	T	C	G	A+T	Base Composition	Nuc. Sim.	AA Dist.	p-distance	Bowkers
OR295_Orth	ND5	14	0	0	0	0	0	639	Parapodisma mikado	8e-53	158	341	61	79	499	0.780908	1	0
OR295_C190	ND5	1	0	0	0	0	2	639	Parapodisma mikado	8e-53	158	341	61	79	499	0.780908	0.9984	0	0.00156495	0.3173
OR295_C195	ND5	1	0	0	0	0	2	639	Parapodisma mikado	8e-53	159	342	60	78	501	0.784038	0.9984	0.01	0.00156495	0.3173
OR295_C202	ND5	1	15	0	0	0	2	831	Parapodisma mikado	8e-53	402	207	126	96	609	0.732852	0.9984	0	0.00156495	0.3173
OR295_C207	ND5	1	12	26	8	34	423	582	Parapodisma mikado	8e-53	141	299	57	85	440	0.756014	0.5467	0.948	0.433566	0
OR295_C208	ND5	1	0	18	2	20	147	639	None	NA	159	341	61	78	500	0.782473	0.8582	0.917	0.0460177	0.0671
OR295_C213	ND5	1	16	0	0	0	4	641	Parapodisma mikado	8e-53	159	342	61	79	501	0.781591	0.9968	0	0.00312989	0.3679
OR295_C214	ND5	1	0	2	0	2	0	639	Parapodisma mikado	8e-53	159	340	61	79	499	0.780908	1	0.51	0	1
OR295_C215	ND5	1	10	0	0	0	10	638	Parapodisma mikado	8e-53	157	342	60	79	499	0.782132	0.9921	0.01	0.00782473	0.5062
OR295_C218	ND5	1	0	0	1	1	0	639	Parapodisma mikado	8e-53	158	341	60	80	499	0.780908	1	0.313	0	1
OR295_C221	ND5	1	0	0	0	0	1	639	Parapodisma mikado	8e-53	158	340	61	80	498	0.779343	0.9984	0	0.00156495	0.3173
OR295_C224	ND5	1	2	0	0	0	4	635	Parapodisma mikado	8e-53	158	340	59	78	498	0.784252	0.9968	0	0.00312989	0.3679
OR295_C234	ND5	1	0	0	2	2	4	639	Parapodisma mikado	8e-53	158	342	60	79	500	0.782473	0.9968	0.042	0.00314961	0.3679
		26
Seq Name	Gene	Frequency	Stop codon	Insertion	Deletion	Indel	Point Mutation	Length	Blast Result	E-value	A	T	C	G	A+T	Base Composition	Nuc. Sim.	AA Dist.	p-distance	Bowkers
OR316_Orth	COI	18	0	0	0	0	0	658	Yunnanacris yunnaneus	0	201	196	153	108	397	0.603343	1	0			Lithidiidae
OR316_C001	COI	1	0	0	0	0	64	658	Yunnanacris yunnaneus	3e-176	195	197	151	115	392	0.595745	0.949848	0.107527	0.050152	0.3489	Lithidiopsis
OR316_C003	COI	1	5	1	1	2	143	638	Yunnanacris yunnaneus	5e-144	200	188	144	106	388	0.60815	0.882261	0.22043	0.117739	0.8757	carinatus
OR316_C004	COI	1	4	1	0	1	154	659	Anapodisma rufipennis	2e-178	196	194	157	112	390	0.591806	0.87386	0.22043	0.12614	0.9719
OR316_C005	COI	1	0	0	0	0	30	658	Yunnanacris yunnaneus	0	196	199	152	111	395	0.600304	0.977204	0.0376344	0.0227964	0.3074
OR316_C006	COI	1	5	1	1	2	140	638	Yunnanacris yunnaneus	2e-147	198	189	144	107	387	0.606583	0.8854	0.215054	0.1146	0.911
OR316_C007	COI	1	5	1	1	2	144	638	Yunnanacris yunnaneus	5e-144	199	188	145	106	387	0.606583	0.882261	0.22043	0.117739	0.9073
OR316_C009	COI	1	0	0	0	0	67	658	Yunnanacris yunnaneus	6e-173	196	198	151	113	394	0.598784	0.946809	0.11828	0.0531915	0.4807
OR316_C012	COI	1	0	0	0	0	2	658	Yunnanacris yunnaneus	0	200	196	153	109	396	0.601824	0.99848	0.0053763	0.00151976	0.3173
OR316_C015	COI	1	0	0	0	0	57	658	Anapodisma rufipennis	0	199	197	151	111	396	0.601824	0.955927	0.0913978	0.0440729	0.4579
OR316_C016	COI	1	0	0	0	0	32	658	Yunnanacris yunnaneus	0	195	199	152	112	394	0.598784	0.975684	0.0376344	0.0243161	0.2215
OR316_C019	COI	1	27	0	1	1	51	657	Anapodisma rufipennis	0	202	194	156	105	396	0.60274	0.960426	0.0806452	0.0395738	0.7271
OR316_C020	COI	1	0	0	0	0	63	658	Phlaeoba albonema	0	201	194	154	109	395	0.600304	0.951368	0.0967742	0.0486322	0.7216
OR316_C021	COI	1	0	0	1	1	55	652	Phlaeoba albonema	2e-173	202	188	155	107	390	0.59816	0.957055	0.107527	0.0429448	0.3724
OR316_C023	COI	1	0	0	0	0	2	658	Yunnanacris yunnaneus	0	201	195	154	108	396	0.601824	0.99848	0.0053763	0.00151976	0.3173
OR316_C026	COI	1	0	0	0	0	2	658	Yunnanacris yunnaneus	0	200	196	153	109	396	0.601824	0.99848	0.0053763	0.00151976	0.3173
OR316_C029	COI	1	4	1	0	1	152	659	Anapodisma rufipennis	4e-175	198	196	153	112	394	0.597876	0.87538	0.225806	0.12462	0.9915
OR316_C030	COI	1	0	0	0	0	182	658	Yunnanacris yunnaneus	0	207	195	153	103	402	0.610942	0.849544	0.252688	0.150456	0.2914
OR316_C031	COI	1	0	0	0	0	54	658	Diabolocatantops pinguis	5e-164	200	193	155	110	393	0.597264	0.957447	0.0913978	0.0425532	0.4917
OR316_C032	COI	1	1	0	0	0	172	658	Yunnanacris yunnaneus	5e-164	210	188	156	104	398	0.604863	0.855623	0.252688	0.144377	0.7912
OR316_C033	COI	1	5	1	1	2	142	638	Yunnanacris yunnaneus	1e-145	199	189	144	106	388	0.60815	0.88383	0.22043	0.11617	0.8855
OR316_C035	COI	1	0	0	0	0	2	658	Yunnanacris yunnaneus	0	200	196	153	109	396	0.601824	0.99848	0	0.00151976	0.3173
OR316_C037	COI	1	0	0	0	0	2	658	Yunnanacris yunnaneus	0	201	195	154	108	396	0.601824	0.99848	0	0.00151976	0.3173
OR316_C046	COI	1	0	0	0	0	53	658	Anapodisma rufipennis	4e-180	199	192	154	113	391	0.594225	0.957447	0.0860215	0.0425532	0.2918
OR316_C047	COI	1	0	0	0	0	4	658	Yunnanacris yunnaneus	0	201	194	155	108	395	0.600304	0.99696	0.0053763	0.00303951	0.1573
		42
Seq Name	Gene	Frequency	Stop codon	Insertion	Deletion	Indel	Point Mutation	Length	Blast Result	E-value	A	T	C	G	A+T	Base Composition	Nuc. Sim.	AA Dist.	p-distance	Bowkers
OR316_Orth	COII	27	4	0	0	0	0	808	Schistocerca gregaria	0	296	237	163	112	533	0.659653	1	0
OR316_C001	COII	1	26	0	1	1	38	807	Schistocerca gregaria	0	290	241	160	116	531	0.657993	0.976	0.96	0.023544	0.1208
OR316_C003	COII	1	5	4	30	34	304	505	Schistocerca gregaria	0	179	129	99	98	308	0.609901	0.61	0.913	0.407631	0.0661
OR316_C013	COII	1	4	0	0	0	2	808	Schistocerca gregaria	0	296	236	164	112	532	0.658416	0.999	0	0.00123762	0.3173
OR316_C014	COII	1	4	0	0	0	4	808	Schistocerca gregaria	0	294	237	163	114	531	0.657178	0.998	0.008	0.00247525	0.1573
OR316_C015	COII	1	20	1	7	8	265	777	None	NA	293	219	160	105	512	0.658945	0.798	0.921	0.20232	0.5386
OR316_C016	COII	1	8	2	0	2	161	810	Locusta migratoria	0	295	238	158	119	533	0.658025	0.899	0.921	0.101485	0.1716
OR316_C021	COII	1	4	0	0	0	28	808	Schistocerca gregaria	0	292	239	161	116	531	0.657178	0.983	0.008	0.0173267	0.2123
OR316_C025	COII	1	27	0	1	1	0	807	Schistocerca gregaria	0	296	236	163	112	532	0.659232	1	0.96	0	1
OR316_C028	COII	1	4	0	0	0	2	808	Schistocerca gregaria	0	295	237	163	113	532	0.658416	0.999	0	0.00123762	0.3173
OR316_C031	COII	1	4	0	0	0	38	808	Schistocerca gregaria	0	290	242	160	116	532	0.658416	0.977	0.008	0.0235149	0.1208
OR316_C033	COII	1	4	0	0	0	2	808	Schistocerca gregaria	0	296	236	164	112	532	0.658416	0.999	0	0.00123762	0.3173
OR316_C034	COII	1	6	3	1	4	129	782	Schistocerca gregaria	0	295	223	155	109	518	0.662404	0.915	0.889	0.0848329	0.4022
OR316_C035	COII	1	4	0	0	0	6	808	Schistocerca gregaria	0	293	237	163	115	530	0.655941	0.996	0.008	0.00371287	0.0833
OR316_C036	COII	1	4	0	0	0	2	808	Schistocerca gregaria	0	296	236	163	113	532	0.658416	0.999	0	0.00123762	0.3173
OR316_C037	COII	1	4	0	0	0	2	808	Schistocerca gregaria	0	297	237	163	111	534	0.660891	0.999	0.008	0.00123762	0.3173
OR316_C038	COII	1	11	0	2	2	48	806	Schistocerca gregaria	0	294	239	161	112	533	0.66129	0.97	0.476	0.0297767	0.9419
OR316_C039	COII	1	7	2	0	2	156	810	Schistocerca gregaria	0	298	234	162	116	532	0.65679	0.903	0.921	0.0965347	0.3152
OR316_C043	COII	1	4	1	2	3	248	800	Inconeuria sp. (plecop)	8e-14	302	224	163	111	526	0.6575	0.826	0.77	0.173967	0.0259
OR316_C046	COII	1	4	0	0	0	2	808	Schistocerca gregaria	0	295	237	163	113	532	0.658416	0.999	0.008	0.00123762	0.3173
		46
Seq Name	Gene	Frequency	Stop codon	Insertion	Deletion	Indel	Point Mutation	Length	Blast Result	E-value	A	T	C	G	A+T	Base Composition	Nuc. Sim.	AA Dist.	p-distance	Bowkers
OR316_Orth	ND5	8	0	0	0	0	0	639	Sphingonotus fuerteventurae	1e-134	124	333	64	118	457	0.71518	1	0
OR316_C003	ND5	1	0	0	1	1	2	638	Sphingonotus fuerteventurae	1e-134	125	332	64	117	457	0.716301	0.998	0	0.0015674	0.3173
OR316_C005	ND5	1	1	0	3	3	157	604	Sphingonotus fuerteventurae	1e-134	120	319	66	99	439	0.726821	0.856	0.341	0.14404	0.2721
OR316_C008	ND5	1	1	0	1	1	38	638	Sphingonotus fuerteventurae	1e-134	129	331	64	114	460	0.721003	0.967	0.033	0.031348	0.4754
OR316_C011	ND5	1	7	0	6	6	270	631	None	NA	132	308	85	106	440	0.697306	0.746	0.846	0.253566	0.0094
OR316_C012	ND5	1	0	0	1	1	27	638	Sphingonotus fuerteventurae	1e-134	127	332	66	113	459	0.719436	0.978	0.011	0.0219436	0.4801
OR316_C013	ND5	1	1	0	0	0	38	639	Sphingonotus fuerteventurae	1e-134	128	334	63	114	462	0.723005	0.969	0.033	0.0312989	0.7103
OR316_C015	ND5	1	0	0	0	0	2	639	Sphingonotus fuerteventurae	1e-134	124	332	65	118	456	0.713615	0.998	0.011	0.00156495	0.3173
OR316_C020	ND5	1	8	0	1	1	30	638	Sphingonotus fuerteventurae	1e-134	129	331	64	114	460	0.721003	0.975	0.549	0.0250784	0.569
OR316_C021	ND5	1	0	0	0	0	2	639	Sphingonotus fuerteventurae	1e-134	124	332	65	118	456	0.713615	0.998	0.011	0.00156495	0.3173
OR316_C023	ND5	1	0	0	0	0	2	639	Sphingonotus fuerteventurae	1e-134	123	333	64	119	456	0.713615	0.998	0	0.00156495	0.3173
OR316_C025	ND5	1	0	0	0	0	32	639	Sphingonotus fuerteventurae	1e-134	128	330	66	115	458	0.716745	0.973	0.022	0.0266041	0.343
OR316_C026	ND5	1	1	0	3	3	159	604	Stenobothrus lineatus	5e-20	120	318	67	99	438	0.725166	0.854	0.352	0.145695	0.2595
OR316_C028	ND5	1	0	0	0	0	2	639	Sphingonotus fuerteventurae	1e-134	124	332	64	119	456	0.713615	0.998	0	0.00156495	0.3173
OR316_C036	ND5	1	7	28	5	33	438	976	Sphingonotus fuerteventurae	1e-134	290	263	221	202	553	0.566598	0.517	0.89	0.00156495	0.3173
OR316_C037	ND5	1	0	0	0	0	2	639	Sphingonotus fuerteventurae	1e-134	124	332	65	118	456	0.713615	0.998	0.89	0.00156495	0.3173
OR316_C042	ND5	1	0	0	0	0	4	639	Sphingonotus fuerteventurae	1e-134	124	333	64	118	457	0.71518	0.997	0.011	0.00312989	1
		24
Seq Name	Gene	Frequency	Stop codon	Insertion	Deletion	Indel	Point Mutation	Length	Blast Result	E-value	A	T	C	G	A+T	Base Composition	Nuc. Sim.	AA Dist.	p-distance	Bowkers
OR317_Orth	COI	21	0	0	0	0	0	658	Arcyptera coreana	0	188	209	143	118	397	0.603343	1	0			Pyrgacridae
OR317_C179	COI	1	1	13	13	26	403	658	Arcyptera coreana	0	208	188	118	144	396	0.601824	0.540404	0.9355	0.482993	0.0522	Pyrgacris
OR317_C186	COI	1	1	0	0	0	53	658	Arcyptera coreana	3e-172	191	206	145	116	397	0.603343	0.958967	0.0323	0.0410334	0.5184	descampsi
		23
Seq Name	Gene	Frequency	Stop codon	Insertion	Deletion	Indel	Point Mutation	Length	Blast Result	E-value	A	T	C	G	A+T	Base Composition	Nuc. Sim.	AA Dist.	p-distance	Bowkers
OR317_Orth	COII	40	3	0	0	0	0	801	Prumna arctica	4e-171	285	254	157	105	539	0.672909	1	0
OR317_C286	COII	1	3	0	0	0	2	801	Prumna arctica	2e-169	285	255	156	105	540	0.674157	0.998752	0.00446	0.00124844	0.3173
OR317_C288	COII	1	3	0	0	0	2	801	Prumna arctica	2e-169	285	255	156	105	540	0.674157	0.998752	0.00446	0.00124844	0.3173
OR317_C289	COII	1	11	0	1	1	43	784	Prumna arctica	2e-169	279	247	156	102	526	0.670918	0.971939	0.90179	0.0280612	0.9293
OR317_C296	COII	1	3	0	0	0	2	801	Prumna arctica	2e-169	285	253	158	105	538	0.67166	0.998752	0	0.00124844	0.3173
OR317_C299	COII	1	3	0	0	0	2	801	Schistocerca gregaria	5e-170	284	254	157	106	538	0.67166	0.998752	0	0.00124844	0.3173
OR317_C302	COII	1	4	1	0	1	158	802	Prumna arctica	9e-158	289	252	153	108	541	0.674564	0.897628	0.06696	0.102372	0.8753
OR317_C303	COII	1	3	0	0	0	1	801	Prumna arctica	1e-171	286	254	157	104	540	0.674157	0.998752	0.00446	0.00124844	0.3173
OR317_C310	COII	1	3	0	0	0	26	801	Prumna arctica	4e-171	285	250	161	105	535	0.667915	0.98377	0.00893	0.0162297	0.5578
OR317_C314	COII	1	3	0	0	0	2	801	Prumna arctica	2e-169	286	254	157	104	540	0.674157	0.998752	0.00446	0.00124844	0.3173
OR317_C316	COII	1	3	0	0	0	4	801	Prumna arctica	4e-171	285	254	157	105	539	0.672909	0.997503	0.00446	0.00249688	1
OR317_C317	COII	1	3	0	0	0	2	801	Prumna arctica	2e-169	285	253	158	105	538	0.67166	0.998752	0.00446	0.00124844	0.3173
OR317_C319	COII	1	3	0	0	0	32	801	Prumna arctica	2e-179	287	253	157	104	540	0.674157	0.980025	0.02679	0.019975	0.9115
OR317_C323	COII	1	3	0	0	0	2	801	Prumna arctica	2e-169	284	254	157	106	538	0.67166	0.998752	0	0.00124844	0.3173
OR317_C325	COII	1	25	0	1	1	88	800	Prumna arctica	4e-156	283	252	162	103	535	0.66875	0.94375	0.92857	0.05625	0.7261
		54
Seq Name	Gene	Frequency	Stop codon	Insertion	Deletion	Indel	Point Mutation	Length	Blast Result	E-value	A	T	C	G	A+T	Base Composition	Nuc. Sim.	AA Dist.	p-distance	Bowkers
OR317_Orth	ND5	27	0	0	0	0	0	639	Glyptobothrus binotatus	1e-119	135	327	74	103	462	0.723005	1	0
OR317_C001	ND5	1	0	0	0	0	2	639	Glyptobothrus binotatus	1e-119	135	326	75	103	461	0.72144	0.998	0	0.00156495	0.3173
OR317_C004	ND5	1	0	0	0	0	2	639	Glyptobothrus binotatus	1e-119	135	326	75	103	461	0.72144	0.998	0	0.00156495	0.3173
OR317_C006	ND5	1	0	0	0	0	2	639	Glyptobothrus binotatus	1e-119	135	328	73	103	463	0.72457	0.998	0	0.00156495	0.3173
OR317_C008	ND5	1	0	0	0	0	2	639	Glyptobothrus binotatus	1e-119	135	328	73	103	463	0.72457	0.998	0	0.00156495	0.3173
OR317_C029	ND5	1	0	0	0	0	2	639	Glyptobothrus binotatus	1e-119	135	326	75	103	461	0.72144	0.998	0	0.00156495	0.3173
OR317_C032	ND5	1	0	0	0	0	2	639	Glyptobothrus binotatus	1e-119	134	327	74	104	461	0.72144	0.998	0	0.00156495	0.3173
OR317_C037	ND5	1	0	0	0	0	2	639	Glyptobothrus binotatus	1e-119	134	327	75	103	461	0.72144	0.998	0	0.00156495	0.3173
OR317_C038	ND5	1	0	0	0	0	2	639	Glyptobothrus binotatus	1e-119	135	326	75	103	461	0.72144	0.998	0	0.00156495	0.3173
OR317_C039	ND5	1	0	0	0	0	2	639	Glyptobothrus binotatus	1e-119	135	326	75	103	461	0.72144	0.998	0	0.00156495	0.3173
OR317_C042	ND5	1	0	0	0	0	4	639	Glyptobothrus binotatus	1e-119	135	327	75	102	462	0.723005	0.997	0	0.00312989	0.3679
OR317_C043	ND5	1	0	0	0	0	2	639	Glyptobothrus binotatus	1e-119	135	326	75	103	461	0.72144	0.998	0	0.00156495	0.3173
		38
Seq Name	Gene	Frequency	Stop codon	Insertion	Deletion	Indel	Point Mutation	Length	Blast Result	E-value	A	T	C	G	A+T	Base Composition	Nuc. Sim.	AA Dist.	p-distance	Bowkers
OR398_Orth	COI	20	0	0	0	0	0	658	Vandiemenella viatica	4e-165	202	221	129	106	423	0.642857	1	0			Thericleidae
OR398_C003	COI	1	0	0	0	0	20	658	Vandiemenella viatica	4e-165	203	220	129	106	423	0.642857	0.9848	0.015	0.0136778	0.8013	Pseudothericles
OR398_C006	COI	1	0	0	0	0	69	658	Diabolocatantops pinguis	3e-166	203	220	129	106	423	0.642857	0.9437	0.03	0.0547112	0.3579	compressifrons
OR398_C007	COI	1	9	0	0	0	6	689	Vandiemenella viatica	4e-165	210	236	131	112	446	0.647315	0.9954	0	0.00303951	1
OR398_C012	COI	1	0	1	1	2	95	658	Caryanda sp.	7e-98	206	216	133	103	422	0.641337	0.9238	0.702	0.0761035	0.6677
OR398_C016	COI	1	0	0	0	0	20	661	Vandiemenella viatica	4e-165	210	215	133	103	425	0.642965	0.9848	0.005	0.0136778	0.055
OR398_C018	COI	1	0	1	0	1	82	658	Qinlingacris choui	4e-150	201	216	131	110	417	0.633739	0.9361	0.177	0.0638298	0.5236
OR398_C020	COI	1	0	0	0	0	99	658	Vandiemenella viatica	4e-165	203	221	128	106	424	0.644377	0.9209	0.01	0.0790274	0.5678
OR398_C030	COI	1	0	0	0	0	4	658	Vandiemenella viatica	4e-165	202	221	129	106	423	0.642857	0.9969	0	0.00151976	0.3173
OR398_C032	COI	1	0	0	0	0	5	658	Vandiemenella viatica	4e-165	205	218	130	105	423	0.642857	0.9954	0.005	0.00303951	0.3679
OR398_C034	COI	1	0	0	0	0	16	658	Vandiemenella viatica	4e-165	203	218	129	108	421	0.639818	0.9978	0.005	0.0106383	0.5319
OR398_C044	COI	1	10	0	0	0	20	657	Vandiemenella viatica	4e-165	201	215	131	110	416	0.633181	0.9832	0	0.0151976	0.2615
OR398_C047	COI	1	0	0	1	1	112	657	Diestrammena unicolor	1e-150	203	220	128	106	423	0.643836	0.9117	0.46	0.086758	0.0743
		32
Seq Name	Gene	Frequency	Stop codon	Insertion	Deletion	Indel	Point Mutation	Length	Blast Result	E-value	A	T	C	G	A+T	Base Composition	Nuc. Sim.	AA Dist.	p-distance	Bowkers
OR398_Orth	COII	13	3	0	0	0	0	799	Acrida willemsei	1.0E-146	286	272	129	112	558	0.698373	1	0
OR398_C096	COII	1	3	0	0	0	2	799	Acrida willemsei	2e-148	286	273	128	112	559	0.699625	0.998748	0.00383	0.00125156	0.3173
OR398_C104	COII	1	3	0	0	0	2	799	Acrida willemsei	1.0E-146	286	271	129	113	557	0.697121	0.998748	0.00383	0.00125156	0.3173
OR398_C190	COII	1	3	0	0	0	2	799	Acrida willemsei	5e-145	285	272	129	113	557	0.697121	0.998748	0	0.00125156	0.3173
OR398_C191	COII	1	5	1	0	1	4	800	Acrida willemsei	2e-144	286	273	129	112	559	0.69875	0.997497	0.0613	0.00250313	1
OR398_C193	COII	1	3	0	0	0	23	799	Locusta migratoria	1e-151	290	273	127	109	563	0.704631	0.984981	0.01533	0.0150188	0.273
OR398_C194	COII	1	3	0	0	0	20	799	Locusta migratoria	4e-146	284	270	131	114	554	0.693367	0.987484	0.01149	0.0125156	0.4346
OR398_C195	COII	1	3	0	0	0	6	799	Locusta migratoria	4e-146	286	271	130	112	557	0.697121	0.996245	0.00383	0.00375469	0.5637
OR398_C196	COII	1	3	0	0	0	4	799	Locusta migratoria	4e-146	286	272	128	113	558	0.698373	0.997497	0.00383	0.00250313	0.3679
OR398_C199	COII	1	3	0	0	0	8	799	Locusta migratoria	4e-146	283	273	128	115	556	0.69587	0.994994	0.00383	0.00500626	0.1353
OR398_C203	COII	1	3	0	0	0	4	799	Locusta migratoria	4e-146	288	272	129	110	560	0.700876	0.997497	0.00766	0.00250313	0.1573
OR398_C204	COII	1	3	0	0	0	2	799	Locusta migratoria	4e-146	286	271	130	112	557	0.697121	0.998748	0	0.00125156	0.3173
		24
Seq Name	Gene	Frequency	Stop codon	Insertion	Deletion	Indel	Point Mutation	Length	Blast Result	E-value	A	T	C	G	A+T	Base Composition	Nuc. Sim.	AA Dist.	p-distance	Bowkers
OR398_Orth	ND5	30	0	0	0	0	0	651	None	NA	159	327	68	97	486	0.746544	1	0
OR398_C094	ND5	1	0	0	0	0	4	651	None	NA	159	325	70	97	484	0.743472	0.996928	0.00461	0.0030722	0.1573
OR398_C100	ND5	1	0	0	0	0	4	651	None	NA	161	327	68	95	488	0.749616	0.996928	0.00922	0.0030722	0.1573
OR398_C101	ND5	2	0	0	0	0	2	651	None	NA	159	326	69	97	485	0.745008	0.998464	0.00461	0.0015361	0.3173
OR398_C103	ND5	1	0	0	0	0	2	651	None	NA	160	327	68	96	487	0.74808	0.998464	0	0.0015361	0.3173
OR398_C110	ND5	1	0	0	0	0	8	651	None	NA	159	328	68	96	487	0.74808	0.993856	0.01382	0.00614439	0.5724
OR398_C120	ND5	1	0	0	0	0	2	651	None	NA	159	326	69	97	485	0.745008	0.998464	0.00461	0.0015361	0.3173
OR398_C122	ND5	1	0	0	0	0	4	651	None	NA	158	328	68	97	486	0.746544	0.996928	0.00922	0.0030722	0.3679
OR398_C124	ND5	1	0	0	0	0	2	651	None	NA	159	326	69	97	485	0.745008	0.998464	0	0.0015361	0.3173
OR398_C125	ND5	1	0	0	0	0	2	651	None	NA	158	327	68	98	485	0.745008	0.998464	0.00461	0.0015361	0.3173
OR398_C137	ND5	1	0	0	0	0	8	651	None	NA	161	325	69	96	486	0.746544	0.993856	0.01382	0.00614439	0.2615
		41
Seq Name	Gene	Frequency	Stop codon	Insertion	Deletion	Indel	Point Mutation	Length	Blast Result	E-value	A	T	C	G	A+T	Base Composition	Nuc. Sim.	AA Dist.	p-distance	Bowkers
OR407_Orth	COI	16	0	0	0	0	0	658	Oedaleus decorus	7e-158	207	238	110	103	445	0.676292	1	0			Eumastacidae
OR407_C003	COI	1	0	0	0	0	41	658	Oedaleus decorus	7e-158	213	235	111	99	448	0.680851	0.968	0.006	0.0319149	0.1473	Paramastax
OR407_C005	COI	1	0	0	0	0	92	658	Warramunga sp.	7e-158	214	240	111	93	454	0.68997	0.927	0.029	0.0729483	0.1207	nigra
OR407_C006	COI	1	0	0	0	0	10	658	Oedaleus decorus	7e-158	206	242	108	102	448	0.680851	0.992	0.006	0.00759878	0.1718
OR407_C007	COI	1	0	0	0	0	2	658	Oedaleus decorus	7e-158	207	237	111	103	444	0.674772	0.998	0	0.00151976	0.3173
OR407_C010	COI	1	0	0	0	0	2	658	Oedaleus decorus	7e-158	207	237	111	103	444	0.674772	0.998	0.006	0.00151976	0.3173
OR407_C011	COI	1	0	0	0	0	4	658	Oedaleus decorus	7e-158	205	238	111	104	443	0.673252	0.997	0.006	0.00303951	0.3679
OR407_C012	COI	1	0	0	0	0	2	658	Oedaleus decorus	7e-158	206	238	111	103	444	0.674772	0.998	0.006	0.00151976	0.3173
OR407_C015	COI	1	1	0	0	0	157	658	Oedaleus decorus	7e-158	213	242	107	96	455	0.691489	0.869	0.063	0.130699	0.2989
OR407_C020	COI	1	0	0	0	0	27	658	Oedaleus decorus	7e-158	211	238	110	99	449	0.682371	0.979	0	0.0212766	0.2636
OR407_C022	COI	1	0	0	0	0	33	658	Oedaleus decorus	7e-158	212	236	112	98	448	0.680851	0.974	0.006	0.0258359	0.1756
OR407_C023	COI	1	0	0	0	0	30	658	Oedaleus decorus	7e-158	210	236	111	101	446	0.677812	0.977	0.011	0.0227964	0.4936
OR407_C026	COI	1	0	0	0	0	2	658	Oedaleus decorus	7e-158	208	238	110	102	446	0.677812	0.998	0.006	0.00151976	0.3173
OR407_C028	COI	1	6	0	2	2	153	656	Oedaleus decorus	7e-158	215	231	115	95	446	0.679878	0.87	0.466	0.129573	0.0707
OR407_C030	COI	1	13	1	5	6	249	645	Mesochorus sp. (Hymenop)	2e-28	197	249	110	89	446	0.691473	0.756	0.902	0.220155	0.2546
OR407_C031	COI	1	0	0	0	0	29	658	Oedaleus decorus	7e-158	211	237	110	100	448	0.680851	0.977	0	0.0227964	0.4055
OR407_C034	COI	1	0	0	0	0	90	658	Oedaleus decorus	7e-158	217	238	110	93	455	0.691489	0.927	0.029	0.0729483	0.1877
OR407_C036	COI	1	0	0	0	0	105	658	Oedaleus decorus	7e-158	215	243	104	96	458	0.696049	0.916	0.04	0.0835866	0.3009
OR407_C037	COI	1	0	0	0	0	2	658	Oedaleus decorus	7e-158	208	238	110	102	446	0.677812	0.998	0.006	0.00151976	0.3173
OR407_C039	COI	1	3	14	14	28	355	658	Oedaleus decorus	7e-158	238	208	103	109	446	0.677812	0.59	0.96	0.410488	0.2918
OR407_C041	COI	2	0	0	0	0	33	658	Oedaleus decorus	7e-158	214	236	110	98	450	0.683891	0.974	0.006	0.0258359	0.0602
OR407_C043	COI	1	0	0	0	0	2	658	Oedaleus decorus	7e-158	207	237	111	103	444	0.674772	0.998	0.006	0.00151976	0.3173
OR407_C045	COI	1	1	0	0	0	2	658	Oedaleus decorus	7e-158	208	238	110	102	446	0.677812	0.998	0	0.00151976	0.3173
OR407_C046	COI	1	0	0	0	0	4	658	Oedaleus decorus	7e-158	208	239	109	102	447	0.679331	0.997	0	0.00303951	0.3679
		40
Seq Name	Gene	Frequency	Stop codon	Insertion	Deletion	Indel	Point Mutation	Length	Blast Result	E-value	A	T	C	G	A+T	Base Composition	Nuc. Sim.	AA Dist.	p-distance	Bowkers
OR407_Orth	COII	2	3	0	0	0		806	Luehdorfia chinensis (Lep)	7e-119	323	295	110	78	618	0.766749	1	0
OR407_C048	COII	1	3	1	2	3		802	Luehdorfia chinensis (Lep)	2e-105	321	295	107	79	616	0.76808	0.98377	0.39496	0.015	0.6489
OR407_C050	COII	1	6	1	4	5		798	Luehdorfia chinensis (Lep)	1e-107	319	294	105	80	613	0.76817	0.982456	0.38655	0.0163317	0.6234
OR407_C056	COII	1	10	1	3	4		800	Luehdorfia chinensis (Lep)	2e-99	319	293	108	80	612	0.765	0.972466	0.39496	0.0238394	0.84
OR407_C070	COII	1	4	1	4	5		801	Luehdorfia chinensis (Lep)	7e-104	321	295	107	78	616	0.769039	0.98125	0.40336	0.0175219	0.4831
OR407_C189	COII	1	5	1	1	2		805	Luehdorfia chinensis (Lep)	7e-99	316	296	112	81	612	0.760248	0.96646	0.04622	0.0311721	0.4355
OR407_C190	COII	1	7	0	2	2		801	Allancastria deyrollei (Lep)	1e-102	321	289	112	79	610	0.761548	0.987516	0.39496	0.0137328	0.5112
OR407_C191	COII	1	6	0	3	3		800	Luehdorfia chinensis (Lep)	1e-106	318	294	109	79	612	0.765	0.97875	0.39496	0.0213033	0.678
		9
Seq Name	Gene	Frequency	Stop codon	Insertion	Deletion	Indel	Point Mutation	Length	Blast Result	E-value	A	T	C	G	A+T	Base Composition	Nuc. Sim.	AA Dist.	p-distance	Bowkers
OR407_Orth	ND5	27	0	0	0	0	0	630	Acrotylus blondeli	2e-27	177	328	55	70	505	0.801587	1	0
OR407_C234	ND5	1	7	0	1	1	162	622	Acrotylus blondeli	3e-24	186	317	53	66	503	0.808682	0.853698	0.3804	0.146302	0.7801
OR407_C235	ND5	1	0	9	0	9	2	634	Acrotylus blondeli	2e-27	178	329	57	70	507	0.799685	0.998413	0.3641	0	1
OR407_C240	ND5	1	0	0	0	0	2	630	Acrotylus blondeli	2e-27	178	328	55	69	506	0.803175	0.998413	0	0.0015873	0.3173
OR407_C243	ND5	1	0	0	0	0	148	630	Acrotylus blondeli	9e-25	182	328	48	72	510	0.809524	0.868254	0.212	0.131746	0.6511
OR407_C244	ND5	1	0	0	0	0	2	630	Acrotylus blondeli	2e-27	177	327	56	70	504	0.8	0.998413	0	0.0015873	0.3173
OR407_C248	ND5	1	0	0	0	0	26	630	Acrotylus blondeli	1e-30	179	327	54	70	506	0.803175	0.977778	0.0217	0.0222222	0.6546
OR407_C251	ND5	1	0	0	0	0	19	630	Acrotylus blondeli	2e-27	172	329	56	73	501	0.795238	0.984127	0.0217	0.015873	0.2548
OR407_C256	ND5	1	0	0	0	0	2	630	Acrotylus blondeli	2e-27	177	327	56	70	504	0.8	0.998413	0	0.0015873	0.3173
OR407_C259	ND5	1	0	0	0	0	2	630	Acrotylus blondeli	2e-27	177	327	56	70	504	0.8	0.998413	0	0.0015873	0.3173
OR407_C260	ND5	1	0	0	0	0	2	630	Acrotylus blondeli	2e-27	176	328	55	71	504	0.8	0.998413	0	0.0015873	0.3173
OR407_C261	ND5	1	11	0	1	1	48	628	Acrotylus blondeli	2e-32	177	328	52	71	505	0.80414	0.960191	0.5978	0.0398089	0.7394
OR407_C262	ND5	1	0	0	0	0	2	630	Acrotylus blondeli	1e-28	178	328	55	69	506	0.803175	0.998413	0	0.0015873	0.3173
OR407_C263	ND5	1	0	0	0	0	30	630	Acrotylus blondeli	1e-30	178	328	53	71	506	0.803175	0.974603	0.0217	0.0253968	0.5037
OR407_C266	ND5	1	0	0	0	0	26	630	Acrotylus blondeli	2e-27	174	334	50	72	508	0.806349	0.979365	0.0272	0.0206349	0.1359
OR407_C268	ND5	1	0	0	0	0	6	630	Acrotylus blondeli	2e-27	176	328	55	71	504	0.8	0.995238	0.0109	0.0047619	0.6065
OR407_C278	ND5	1	0	0	0	0	2	630	Acrotylus blondeli	2e-32	177	327	56	70	504	0.8	0.998413	0	0.0015873	0.3173
OR407_C280	ND5	1	0	0	0	0	50	630	Acrotylus blondeli	1e-30	176	331	52	71	507	0.804762	0.95873	0.0326	0.0412698	0.6386
OR407_C282	ND5	1	0	0	0	0	2	630	Acrotylus blondeli	2e-27	177	327	56	70	504	0.8	0.998413	0.0054	0.0015873	0.3173
		45
Seq Name	Gene	Frequency	Stop codon	Insertion	Deletion	Indel	Point Mutation	Length	Blast Result	E-value	A	T	C	G	A+T	Base Composition	Nuc. Sim.	AA Dist.	p-distance	Bowkers
OR411_Orth	COI	0	0	0	0	0	0	657	Oedaleus infernalis	1e-145	218	203	137	99	421	0.640791	1	0			Procopiidae
OR411_C283	COI	37	0	0	0	0	65	658	Locusta migratoria	3e-137	215	205	137	101	420	0.638298	0.949848	0.00917	0.0487062	0.8748	Proscopia
OR411_C284	COI	1	0	0	0	0	67	658	Locusta migratoria	1e-135	215	206	136	101	421	0.639818	0.948328	0.01376	0.0502283	0.867	sp.
OR411_C294	COI	1	0	0	0	0	71	658	Locusta migratoria	7e-133	214	207	135	102	421	0.639818	0.945289	0.01835	0.0532725	0.7931
OR411_C298	COI	1	0	0	0	0	67	658	Locusta migratoria	1e-135	215	204	138	101	419	0.636778	0.948328	0.01376	0.0502283	0.867
OR411_C304	COI	1	0	0	0	0	67	658	Locusta migratoria	7e-138	214	205	137	102	419	0.636778	0.948328	0.01376	0.0502283	0.8256
OR411_C312	COI	1	0	0	0	0	71	658	Diptera sp.	7e-143	217	206	134	101	423	0.642857	0.945289	0.00917	0.0532725	0.7203
OR411_C325	COI	1	0	0	0	0	67	658	Locusta migratoria	1e-135	215	204	138	101	419	0.636778	0.948328	0.01376	0.0502283	0.867
OR411_C328	COI	1	0	0	0	0	67	658	Locusta migratoria	3e-137	215	204	138	101	419	0.636778	0.948328	0.00917	0.0502283	0.867
		44
Seq Name	Gene	Frequency	Stop codon	Insertion	Deletion	Indel	Point Mutation	Length	Blast Result	E-value	A	T	C	G	A+T	Base Composition	Nuc. Sim.	AA Dist.	p-distance	Bowkers
OR411_Orth	COII	0	8	0	0	0	0	806	Oedaleus decorus asiaticus	8e-99	344	242	136	84	586	0.727047	1	0
OR411_C189	COII	17	5	2	1	3	116	814	Oedaleus decorus asiaticus	1e-126	340	259	125	90	599	0.735872	0.92375	0.50644	0.0775	0.1043
OR411_C190	COII	1	5	2	1	3	117	814	Oedaleus decorus asiaticus	6e-125	340	258	126	90	598	0.734644	0.9225	0.50644	0.07875	0.1326
OR411_C192	COII	2	5	2	1	3	116	814	Oedaleus decorus asiaticus	1e-126	340	259	125	90	599	0.735872	0.92375	0.50215	0.0775	0.1043
OR411_C201	COII	1	5	2	1	3	118	814	Oedaleus decorus asiaticus	3e-128	340	260	124	90	600	0.737101	0.9225	0.50644	0.07875	0.0854
OR411_C210	COII	2	5	2	1	3	118	814	Oedaleus decorus asiaticus	1e-126	340	258	126	90	598	0.734644	0.9225	0.50644	0.07875	0.1326
OR411_C211	COII	1	5	2	1	3	118	814	Oedaleus decorus asiaticus	6e-125	341	259	125	89	600	0.737101	0.9225	0.50644	0.07875	0.1297
OR411_C213	COII	1	5	2	1	3	118	814	Oedaleus decorus asiaticus	3e-128	340	258	126	90	598	0.734644	0.9225	0.50644	0.07875	0.1326
OR411_C222	COII	1	25	2	2	4	116	813	Oedaleus decorus asiaticus	1e-126	339	259	125	90	598	0.735547	0.923655	0.91416	0.077597	0.1043
		26
Seq Name	Gene	Frequency	Stop codon	Insertion	Deletion	Indel	Point Mutation	Length	Blast Result	E-value	A	T	C	G	A+T	Base Composition	Nuc. Sim.	AA Dist.	p-distance	Bowkers
OR411_Orth	ND5	31	0	0	0	0	0	633	Shpingonotus finotianus	2e-34	127	349	59	98	476	0.751975	1	0
OR411_C096	ND5	1	0	0	0	0	4	633	Shpingonotus finotianus	8e-33	127	347	61	98	474	0.748815	0.99684	0.00629	0.00315956	0.1573
OR411_C098	ND5	1	0	0	0	0	18	633	Shpingonotus finotianus	2e-33	128	343	62	100	471	0.744076	0.985782	0.01887	0.014218	0.2146
OR411_C102	ND5	1	6	1	0	1	0	638	Shpingonotus finotianus	2e-34	127	354	59	98	481	0.753918	1	0.55346	0	1
OR411_C106	ND5	1	0	0	0	0	2	633	Shpingonotus finotianus	2e-34	127	348	60	98	475	0.750395	0.99842	0.00629	0.00157978	0.3173
OR411_C108	ND5	1	6	0	1	1	2	632	Shpingonotus finotianus	2e-34	127	347	60	98	474	0.75	0.998418	0.56604	0.00158228	0.3173
OR411_C110	ND5	1	6	0	1	1	2	632	Shpingonotus finotianus	8e-33	128	348	59	97	476	0.753165	0.998418	0.57233	0.00158228	0.3173
OR411_C122	ND5	1	11	1	0	1	0	634	Shpingonotus finotianus	2e-34	127	350	59	98	477	0.752366	1	0.55975	0	1
OR411_C133	ND5	1	1	0	1	1	0	632	Shpingonotus finotianus	2e-34	127	348	59	98	475	0.751582	1	0.11321	0	1
OR411_C134	ND5	1	0	0	0	0	2	633	Shpingonotus finotianus	2e-34	127	348	60	98	475	0.750395	0.99842	0	0.00157978	0.3173
OR411_C136	ND5	1	12	0	1	1	131	631	Acrotylus blondeli	4e-36	130	342	63	96	472	0.748019	0.89065	0.63522	0.10935	0.5495
OR411_C138	ND5	1	11	0	1	1	0	631	Shpingonotus finotianus	2e-34	127	347	59	98	474	0.751189	1	0.57233	0	1
		42
Seq Name	Gene	Frequency	Stop codon	Insertion	Deletion	Indel	Point Mutation	Length	Blast Result	E-value	A	T	C	G	A+T	Base Composition	Nuc. Sim.	AA Dist.	p-distance	Bowkers
OR416_Orth	COI	38	0	0	0	0	0	658	Chalarus Juliae (Dip)	9e-172	196	235	121	106	431	0.655015	1	0
OR416_C004	COI	1	0	0	0	0	2	658	Chalarus Juliae (Dip)	9e-172	196	234	121	107	430	0.653495	0.99848	0	0.00151976	0.3173
OR416_C005	COI	1	0	0	0	0	2	658	Chalarus Juliae (Dip)	4e-170	195	235	121	107	430	0.653495	0.99848	0	0.00151976	0.3173
OR416_C008	COI	1	0	0	0	0	2	658	Chalarus Juliae (Dip)	4e-170	196	234	122	106	430	0.653495	0.99848	0	0.00151976	0.3173
OR416_C023	COI	1	0	0	0	0	2	658	Chalarus Juliae (Dip)	4e-170	195	235	121	107	430	0.653495	0.99848	0	0.00151976	0.3173
OR416_C037	COI	1	0	0	0	0	2	658	Chalarus Juliae (Dip)	4e-170	196	234	122	106	430	0.653495	0.99848	0	0.00151976	0.3173
OR416_C038	COI	1	0	0	0	0	2	658	Chalarus Juliae (Dip)	4e-170	196	234	122	106	430	0.653495	0.99848	0.005	0.00151976	0.3173
OR416_C043	COI	1	0	0	0	0	4	658	Chalarus Juliae (Dip)	2e-168	196	233	123	106	429	0.651976	0.99696	0.009	0.00303951	0.1573
OR416_C044	COI	1	0	0	0	0	2	658	Chalarus Juliae (Dip)	4e-170	195	235	121	107	430	0.653495	0.99848	0	0.00151976	0.3173
		46
Seq Name	Gene	Frequency	Stop codon	Insertion	Deletion	Indel	Point Mutation	Length	Blast Result	E-value	A	T	C	G	A+T	Base Composition	Nuc. Sim.	AA Dist.	p-distance	Bowkers
OR416_Orth	COII	8	2	0	0	0	0	778	Hyles lineata (Lep)	2e-143	282	287	127	82	569	0.731362	1	0			Schizodactylidae
OR416_C098	COII	1	5	0	2	2	144	742	Chrysotoxum parmense (Dip)	9e-118	257	263	136	86	520	0.700809	0.901617	0.85	0.0997305	0.5335	Comicus
		9																			campestris
Seq Name	Gene	Frequency	Stop codon	Insertion	Deletion	Indel	Point Mutation	Length	Blast Result	E-value	A	T	C	G	A+T	Base Composition	Nuc. Sim.	AA Dist.	p-distance	Bowkers
OR416_Orth	ND5	33	0	0	0	0	0	639	Atrophaneura nox (Lep)	8e-38	195	280	55	109	475	0.743349	1	0
OR416_C109	ND5	1	0	0	0	0	2	639	Atrophaneura nox (Lep)	8e-38	195	279	56	109	474	0.741784	0.998435	0	0.00156495	0.3173
OR416_C110	ND5	1	0	0	0	0	2	639	Atrophaneura nox (Lep)	8e-38	194	280	55	110	474	0.741784	0.998435	0	0.00156495	0.3173
OR416_C113	ND5	1	0	0	0	0	2	639	Atrophaneura nox (Lep)	8e-38	195	279	56	109	474	0.741784	0.998435	0.00469	0.00156495	0.3173
OR416_C115	ND5	1	0	0	0	0	2	639	Atrophaneura nox (Lep)	8e-38	194	280	55	110	474	0.741784	0.998435	0	0.00156495	0.3173
OR416_C122	ND5	1	0	0	0	0	2	639	Atrophaneura nox (Lep)	8e-38	195	279	56	109	474	0.741784	0.998435	0.00469	0.00156495	0.3173
OR416_C123	ND5	1	0	0	0	0	2	639	Atrophaneura nox (Lep)	8e-38	196	280	55	108	476	0.744914	0.998435	0.00469	0.00156495	0.3173
OR416_C125	ND5	1	0	0	0	0	4	639	Atrophaneura nox (Lep)	8e-38	194	281	54	110	475	0.743349	0.99687	0.00469	0.00312989	0.3679
OR416_C126	ND5	1	0	0	0	0	2	639	Atrophaneura nox (Lep)	8e-38	195	279	56	109	474	0.741784	0.998435	0.00469	0.00156495	0.3173
OR416_C128	ND5	1	0	0	0	0	4	639	Atrophaneura nox (Lep)	8e-38	193	280	55	111	473	0.740219	0.99687	0	0.00312989	0.1573
OR416_C136	ND5	1	0	0	0	0	2	639	Atrophaneura nox (Lep)	8e-38	195	281	54	109	476	0.744914	0.998435	0.00469	0.00156495	0.3173
OR416_C140	ND5	1	0	0	0	0	2	639	Atrophaneura nox (Lep)	8e-38	195	279	56	109	474	0.741784	0.998435	0	0.00156495	0.3173
		44
Seq Name	Gene	Frequency	Stop codon	Insertion	Deletion	Indel	Point Mutation	Length	Blast Result	E-value	A	T	C	G	A+T	Base Composition	Nuc. Sim.	AA Dist.	p-distance	Bowkers
OR420_Orth	COI	14	0	0	0	0	0	658	Orthoptera sp.	0	181	238	128	111	419	0.636778	1	0			Anostostomatidae
OR420_C008	COI	1	0	0	0	0	2	658	Orthoptera sp.	0	181	239	128	110	420	0.638298	0.99848	0.0046	0.00151976	0.3173	Henicus
OR420_C011	COI	1	0	1	0	1	0	659	Orthoptera sp.	0	181	238	128	112	419	0.635812	1	0.032	0	1	brevimucronatus
OR420_C013	COI	1	0	0	0	0	2	658	Orthoptera sp.	0	180	238	128	112	418	0.635258	0.99848	0	0.00151976	0.3173
OR420_C018	COI	1	0	0	0	0	2	658	Orthoptera sp.	0	181	239	128	110	420	0.638298	0.99848	0.0046	0.00151976	0.3173
		18
Seq Name	Gene	Frequency	Stop codon	Insertion	Deletion	Indel	Point Mutation	Length	Blast Result	E-value	A	T	C	G	A+T	Base Composition	Nuc. Sim.	AA Dist.	p-distance	Bowkers
OR420_Orth	COII	12	2	0	0	0	0	743	Elimaea cheni	2e-159	254	268	127	94	522	0.702557	1	0
OR420_C048	COII	1	2	0	0	0	2	743	Kawanaphila iyouta	2e-159	254	267	128	94	521	0.701211	0.998654	0.00408	0.0013459	0.3173
		13
Seq Name	Gene	Frequency	Stop codon	Insertion	Deletion	Indel	Point Mutation	Length	Blast Result	E-value	A	T	C	G	A+T	Base Composition	Nuc. Sim.	AA Dist.	p-distance	Bowkers
OR422_Orth	COI	27	0	0	0	0	0	658	Locusta migratoria	4e-125	226	227	117	88	453	0.68845	1	0			Chorotypidae
OR422_C005	COI	1	0	0	0	0	2	658	Locusta migratoria	4e-125	227	227	117	87	454	0.68997	0.99848	0	0.00151976	0.3173	Chorotypus
OR422_C009	COI	1	0	0	0	0	2	658	Locusta migratoria	4e-125	225	227	117	89	452	0.68693	0.99848	0	0.00151976	0.3173	fenestratus
OR422_C013	COI	1	0	0	0	0	2	658	Locusta migratoria	4e-125	226	228	116	88	454	0.68997	0.99848	0.005	0.00151976	0.3173
OR422_C022	COI	1	0	0	0	0	2	658	Locusta migratoria	4e-125	225	227	117	89	452	0.68693	0.99848	0.005	0.00151976	0.3173
OR422_C024	COI	1	0	0	0	0	2	658	Locusta migratoria	4e-125	225	227	117	89	452	0.68693	0.99848	0.005	0.00151976	0.3173
OR422_C026	COI	1	0	0	0	0	2	658	Locusta migratoria	4e-125	226	226	118	88	452	0.68693	0.99848	0	0.00151976	0.3173
OR422_C030	COI	1	0	0	0	0	2	658	Locusta migratoria	4e-125	225	227	117	89	452	0.68693	0.99848	0.005	0.00151976	0.3173
OR422_C041	COI	1	0	0	0	0	2	658	Locusta migratoria	4e-125	226	226	118	88	452	0.68693	0.99848	0	0.00151976	0.3173
OR422_C047	COI	1	0	1	0	1	72	659	Eucelatoria sp (Dip)	3e-117	228	224	114	93	452	0.685888	0.943769	0.055	0.056231	0.2477
		36
Seq Name	Gene	Frequency	Stop codon	Insertion	Deletion	Indel	Point Mutation	Length	Blast Result	E-value	A	T	C	G	A+T	Base Composition	Nuc. Sim.	AA Dist.	p-distance	Bowkers
OR422_Orth	COII	15	2	0	0	0	0	819	Eucoptacra kwangtungensis	2e-85	336	268	119	96	604	0.737485	1	0
OR422_C050	COII	1	2	0	0	0	2	819	Styringomyia didyma (Dip)	6e-85	335	268	119	97	603	0.736264	0.998779	0.0037	0.001221	0.3173
		16
Seq Name	Gene	Frequency	Stop codon	Insertion	Deletion	Indel	Point Mutation	Length	Blast Result	E-value	A	T	C	G	A+T	Base Composition	Nuc. Sim.	AA Dist.	p-distance	Bowkers
OR422_Orth	ND5	41	0	0	0	0	0	642	None	NA	158	328	64	92	486	0.757009	1	0
OR422_C058	ND5	1	0	0	0	0	355	642	None	NA	327	158	92	65	485	0.755452	0.5625	0	0.00155763	0.3173
OR422_C080	ND5	1	0	14	14	28	357	642	None	NA	327	158	93	64	485	0.755452	0.560662	0.0049	0.00155763	0.3173
OR422_C088	ND5	1	9	14	14	28	355	641	None	NA	327	158	92	64	485	0.75663	0.5625	0.52941	0	1
OR422_C091	ND5	1	0	14	13	27	362	642	None	NA	327	158	92	65	485	0.755452	0.555556	0.0049	0.00155763	0.3173
		45
Seq Name	Gene	Frequency	Stop codon	Insertion	Deletion	Indel	Point Mutation	Length	Blast Result	E-value	A	T	C	G	A+T	Base Composition	Nuc. Sim.	AA Dist.	p-distance	Bowkers
OR530_Orth	COI	33	0	0	0	0	0	658	Astraptes anaphus (Lep)	4e-155	185	229	131	113	414	0.629179	1	0			Ripipterygidae
OR530_C009	COI	1	0	0	0	0	1	658	Astraptes anaphus (Lep)	2e-153	185	228	132	113	413	0.62766	0.99848	0	0.00151976	0.3173	Mirrhipipteryx
OR530_C017	COI	3	0	0	0	0	25	658	Astraptes anaphus (Lep)	4e-170	189	234	127	108	423	0.642857	0.962006	0	0.0379939	0.4151	andensis
OR530_C020	COI	1	0	0	0	0	16	658	Astraptes anaphus (Lep)	9e-157	187	231	130	110	418	0.635258	0.975684	0	0.0243161	0.6497
OR530_C023	COI	1	0	0	0	0	1	658	Astraptes anaphus (Lep)	2e-154	184	229	131	114	413	0.62766	0.99848	0	0.00151976	0.3173
OR530_C025	COI	1	0	0	0	0	26	658	Astraptes anaphus (Lep)	2e-168	188	234	127	109	422	0.641337	0.960486	0	0.0395137	0.5328
OR530_C033	COI	1	0	0	0	0	30	658	Astraptes anaphus (Lep)	2e-163	190	230	130	108	420	0.638298	0.954407	0	0.0455927	0.5745
OR530_C036	COI	1	0	0	0	0	5	658	Astraptes anaphus (Lep)	9e-157	186	231	129	112	417	0.633739	0.992401	0.8347	0.00759878	0.3679
OR530_C039	COI	1	0	0	1	1	14	364	Sarcophaga peregrina (Lep)	6e-74	95	131	79	59	226	0.620879	0.961538	0	0.0384615	0.5112
OR530_C041	COI	1	0	0	0	0	11	658	Astraptes anaphus (Lep)	9e-152	185	226	134	113	411	0.62462	0.983283	0.0083	0.0167173	0.2231
OR530_C043	COI	1	0	0	0	0	2	658	Astraptes anaphus (Lep)	9e-152	185	227	133	113	412	0.62614	0.99696	0	0.00303951	0.1573
		45
Seq Name	Gene	Frequency	Stop codon	Insertion	Deletion	Indel	Point Mutation	Length	Blast Result	E-value	A	T	C	G	A+T	Base Composition	Nuc. Sim.	AA Dist.	p-distance	Bowkers
OR530_Orth	COII	2	2	0	0	0	2	731	Sarcophaga notabilis (Dip)	2e-119	241	260	142	88	501	0.685363	1	0
OR530_C049	COII	1	2	0	0	0	2	731	Sarcophaga notabilis (Dip)	3e-107	241	259	143	88	500	0.683995	0.998632	0.00415	0.00136799	0.3173
OR530_C052	COII	1	2	0	0	0	2	731	Sarcophaga notabilis (Dip)	2e-119	242	260	142	87	502	0.686731	0.998632	0.00415	0.00136799	0.3173
OR530_C054	COII	1	2	0	0	0	2	731	Sarcophaga notabilis (Dip)	2e-119	241	261	141	88	502	0.686731	0.998632	0	0.00136799	0.3173
		5
Seq Name	Gene	Frequency	Stop codon	Insertion	Deletion	Indel	Point Mutation	Length	Blast Result	E-value	A	T	C	G	A+T	Base Composition	Nuc. Sim.	AA Dist.	p-distance	Bowkers
OR530_Orth	ND5	39	0	0	0	0	0	639	None	NA	251	203	115	70	454	0.710485	1	0
OR530_C056	ND5	1	0	0	0	0	2	639	None	NA	250	203	115	71	453	0.70892	0.998435	0	0.00156495	0.3173
OR530_C057	ND5	1	0	0	0	0	118	639	Scarelus sp.	2e-08	249	205	120	65	454	0.710485	0.902973	0.22581	0.0970266	0.3579
OR530_C058	ND5	1	0	0	0	0	118	639	Scarelus sp.	2e-08	249	205	120	65	454	0.710485	0.902973	0.22581	0.0970266	0.3579
OR530_C075	ND5	1	0	0	0	0	46	639	Lyponia quadricollis	0.0007	246	202	119	72	448	0.701095	0.964006	0.10753	0.0359937	0.1183
OR530_C083	ND5	1	0	0	0	0	2	639	None	NA	250	203	115	71	453	0.70892	0.998435	0.00538	0.00156495	0.3173
OR530_C087	ND5	1	0	0	0	0	2	639	None	NA	250	203	115	71	453	0.70892	0.998435	0.00538	0.00156495	0.3173
OR530_C093	ND5	1	0	0	0	0	2	639	None	NA	252	203	115	69	455	0.71205	0.998435	0.00538	0.00156495	0.3173
		46
Seq Name	Gene	Frequency	Stop codon	Insertion	Deletion	Indel	Point Mutation	Length	Blast Result	E-value	A	T	C	G	A+T	Base Composition	Nuc. Sim.	AA Dist.	p-distance	Bowkers
OR540_Orth	COI	31	0	0	0	0	0	658	Diabolocatantops pinguis pinguis	0	204	204	143	107	408	0.620061	1	0			Pamphagodidae
OR540_C002	COI	1	0	0	0	0	2	658	Diabolocatantops pinguis pinguis	0	203	204	143	108	407	0.618541	0.99848	0	0.00151976	0.3173	Hemicharilaus
OR540_C011	COI	1	0	0	0	0	2	658	Yunnanacris yunnaneus	0	204	205	142	107	409	0.621581	0.99848	0	0.00151976	0.3173	monomorphus
OR540_C013	COI	1	0	0	0	0	2	658	Yunnanacris yunnaneus	0	204	205	142	107	409	0.621581	0.99848	0	0.00151976	0.3173
OR540_C016	COI	1	0	0	0	0	79	658	Yunnanacris yunnaneus	0	203	204	142	109	407	0.618541	0.93769	0.032	0.06231	0.7207
OR540_C017	COI	1	0	0	0	0	2	658	Diabolocatantops pinguis pinguis	0	204	203	144	107	407	0.618541	0.99848	0.005	0.00151976	0.3173
OR540_C023	COI	1	0	0	0	0	2	658	Diabolocatantops pinguis pinguis	0	204	203	144	107	407	0.618541	0.99848	0.005	0.00151976	0.3173
OR540_C026	COI	1	0	0	0	0	2	658	Diabolocatantops pinguis pinguis	0	204	203	144	107	407	0.618541	0.99848	0	0.00151976	0.3173
OR540_C028	COI	1	0	0	0	0	2	658	Diabolocatantops pinguis pinguis	0	204	203	144	107	407	0.618541	0.99848	0	0.00151976	0.3173
OR540_C029	COI	1	0	0	0	0	2	658	Diabolocatantops pinguis pinguis	0	204	205	143	106	409	0.621581	0.99848	0.005	0.00151976	0.3173
OR540_C031	COI	1	0	0	0	0	2	658	Diabolocatantops pinguis pinguis	0	204	203	144	107	407	0.618541	0.99848	0	0.00151976	0.3173
OR540_C033	COI	1	0	0	0	0	2	658	Diabolocatantops pinguis pinguis	0	204	203	144	107	407	0.618541	0.99848	0.005	0.00151976	0.3173
OR540_C034	COI	1	0	0	0	0	2	658	Diabolocatantops pinguis pinguis	0	205	204	143	106	409	0.621581	0.99848	0	0.00151976	0.3173
OR540_C037	COI	1	0	0	0	0	4	658	Oedaleus docrous asiaticus	5e-179	204	204	143	107	408	0.620061	0.99696	0.005	0.00303951	1
OR540_C046	COI	1	0	0	1	1	0	655	Yunnanacris yunnaneus	0	204	203	141	107	407	0.621374	1	0.5	0	1
OR540_C047	COI	1	0	0	0	0	4	658	Diabolocatantops pinguis pinguis	0	203	203	144	108	406	0.617021	0.99696	0.009	0.00303951	0.3679
		46
Seq Name	Gene	Frequency	Stop codon	Insertion	Deletion	Indel	Point Mutation	Length	Blast Result	E-value	A	T	C	G	A+T	Base Composition	Nuc. Sim.	AA Dist.	p-distance	Bowkers
OR540_Orth	COII	13	3	0	0	0	0	810	Chorthippus chinensis	0	306	244	152	108	550	0.679012	1	0
OR540_C144	COII	1	3	0	0	0	12	810	Gastrimargus marmoratus	0	305	244	153	108	549	0.677778	0.992593	0.00376	0.00740741	0.5724
OR540_C145	COII	1	3	0	0	0	21	810	Chorthippus chinensis	0	306	243	151	110	549	0.677778	0.98642	0.0188	0.0135802	0.6747
OR540_C147	COII	1	3	0	0	0	2	810	Chorthippus chinensis	0	305	244	152	109	549	0.677778	0.998765	0.00376	0.00123457	0.3173
		16
Seq Name	Gene	Frequency	Stop codon	Insertion	Deletion	Indel	Point Mutation	Length	Blast Result	E-value	A	T	C	G	A+T	Base Composition	Nuc. Sim.	AA Dist.	p-distance	Bowkers
OR540_Orth	ND5	3	0	0	0	0	0	640	Sphingonotus pacheocoi	6e-59	338	126	114	62	464	0.725	1	0
OR540_C095	ND5	1	8	0	4	4	114	637	Schistocerca gregaria	8e-58	326	136	111	64	462	0.725275	0.904913	0.86364	0.0989011	0.5168
OR540_C096	ND5	1	9	0	1	1	121	627	Cordillacris crenulata	3e-112	320	133	107	67	453	0.722488	0.899687	0.31818	0.1376	0.6819
OR540_C101	ND5	1	0	0	2	2	123	639	Sphingonotus pacheocoi	1e-60	333	128	114	64	461	0.72144	0.896661	0.93939	0.031348	0.6626
OR540_C103	ND5	1	10	1	1	2	49	632	Spharagemon collare	8e-83	326	128	111	67	454	0.718354	0.960815	0.83333	0.0935024	0.7719
OR540_C106	ND5	1	14	0	5	5	82	631	Spharagemon collare	1e-66	326	128	110	67	454	0.719493	0.925862	0.90909	0.0950872	0.7933
OR540_C109	ND5	1	0	10	10	20	428	639	Sphingonotus pacheocoi	1e-60	333	129	113	64	462	0.723005	0.472663	0.9697	0.0297806	0.5578
OR540_C110	ND5	1	8	1	5	6	131	637	Schistocerca gregaria	8e-58	326	136	111	64	462	0.725275	0.889241	0.5303	0.0989011	0.5168
OR540_C111	ND5	1	1	0	2	2	125	639	Sphingonotus pacheocoi	1e-50	331	129	115	64	460	0.719875	0.895238	0.86364	0.0813772	0.7568
OR540_C112	ND5	1	3	0	2	2	120	641	Sphingonotus pacheocoi	6e-59	336	128	112	65	464	0.723869	0.901099	0.87879	0.0187793	0.273
OR540_C113	ND5	1	11	2	4	6	156	581	Schistocerca gregaria	2e-79	306	117	105	53	423	0.728055	0.8624	0.83333	0.0533563	0.4159
OR540_C115	ND5	1	0	1	2	3	40	639	Spharagemon collare	1e-55	334	132	109	64	466	0.729264	0.968652	0.83333	0.0344288	0.2131
OR540_C117	ND5	1	11	0	4	4	118	598	Spharagemon collare	3e-92	300	131	102	65	431	0.720736	0.901899	0.83333	0.090301	0.0745
OR540_C118	ND5	1	5	1	2	3	38	634	Schistocerca gregaria	1e-71	324	136	108	66	460	0.725552	0.970219	0.83333	0.0821485	0.1516
OR540_C119	ND5	1	12	0	1	1	99	628	Spharagemon collare	5e-65	325	126	110	67	451	0.718153	0.918623	0.86364	0.0956938	0.8465
OR540_C120	ND5	1	0	2	1	3	24	639	Sphingonotus pacheocoi	6e-59	336	126	114	63	462	0.723005	0.981221	0.56061	0.00156495	0.3173
OR540_C121	ND5	1	4	0	3	3	57	667	None	NA	168	176	227	96	344	0.515742	0.946644	0.83333	0.505319	0
OR540_C122	ND5	1	0	0	1	1	44	629	Cordillacris crenulata	9e-137	318	129	108	74	447	0.710652	0.965571	0.86364	0.104928	0.2407
OR540_C123	ND5	1	0	0	2	2	102	639	Sphingonotus pacheocoi	6e-59	337	126	113	63	463	0.72457	0.909699	0.87879	0.00156495	0.3173
OR540_C126	ND5	1	10	1	4	5	100	640	Sphingonotus yenchihensis	8e-63	339	128	111	62	467	0.729688	0.917852	0.31818	0.0407524	0.8653
OR540_C129	ND5	1	11	1	4	5	113	580	Aerochoreutes carlinianus	4e-56	297	125	100	58	422	0.727586	0.905901	0.89394	0.0758621	0.2148
OR540_C130	ND5	1	5	0	1	1	2	635	Schistocerca gregaria	2e-69	323	136	109	67	459	0.722835	0.998435	0.87879	0.0837283	0.1291
OR540_C135	ND5	1	12	16	16	32	360	639	Sphingonotus pacheocoi	6e-59	128	337	62	112	465	0.7277	0.556985	0.90909	0.521154	0
OR540_C136	ND5	1	8	0	1	1	2	633	Xerohippus anatolicus	2e-34	324	142	104	63	466	0.736177	0.998435	0.87879	0.110759	0.2102
OR540_C137	ND5	1	3	1	3	4	104	636	Philbostroma quadrimaculatum	1e-31	340	126	110	60	466	0.732704	0.914826	0.74242	0.0235849	0.3628
OR540_C138	ND5	1	0	0	3	3	30	630	Cordillacris crenulata	4e-135	317	130	109	74	447	0.709524	0.976415	0.89394	0.104762	0.2292
OR540_C139	ND5	1	8	1	3	4	123	632	Sphingonotus yenchihensis	8e-63	331	136	99	66	467	0.738924	0.892235	0.83333	0.10935	0.1256
OR540_C141	ND5	1	0	0	2	2	127	630	Cordillacris crenulata	2e-133	316	130	109	75	446	0.707937	0.893651	0.86364	0.106349	0.1784
		30
